# Supplementary material for: 3-Bromo-9-(4-chloro­benz­yl)-9H-carbazole
Source: Acta Crystallogr Sect E Struct Rep Online. 2009 Jun 6;65(Pt 7):o1476. doi: 10.1107/S1600536809019448 (PMC2969400; doi:10.1107/S1600536809019448)
Supplement: Supplementary file 1 [file e-65-o1476-sup1.cif]

##############################################################################
###                                                                        ###
###        Electronic paper (Acta Crystallographica Section E)             ###
###                                                                        ###
##############################################################################
#                                                                            #
# This CIF contains the data in a paper accepted for publication in Acta     #
# Crystallographica Section E. It conforms to the requirements of Notes      #
# for Authors for Section E, and has been peer reviewed under the auspices   #
# of the IUCr Commission on Journals.                                        #
#                                                                            #
# Full details of the Crystallographic Information File format               #
# are given in the paper "The Crystallographic Information File (CIF):       #
# a New Standard Archive File for Crystallography" by S. R. Hall, F. H.      #
# Allen and I. D. Brown [Acta Cryst. (1991), A47, 655-685].                  #
#                                                                            #
# The current version of the core CIF dictionary is obtainable from          #
# ftp://ftp.iucr.org/pub/cif_core.dic. The current version number is 2.4.    #
#                                                                            #
# Software is freely available for graphical display of the structure(s) in  #
# this CIF.  For information consult the CIF home page http://www.iucr.org/  #
# cif/home.html                                                              #
#                                                                            #
# This file may be used for bona fide research purposes within the           #
# scientific community so long as proper attribution is given to the journal # 
# article from which it was obtained.                                        #
#                                                                            #
##############################################################################
                                             
data_I
_audit_creation_method     SHELXL-97
_chemical_name_systematic
;
3-Bromo-9-(4-chlorobenzyl)-9<i>H</i>-carbazole
;
_chemical_name_common     ?
_chemical_formula_moiety     'C19 H13 Br Cl N'
_chemical_formula_sum     'C19 H13 Br Cl N'
_chemical_formula_iupac     'C19 H13 Br Cl N'
_chemical_formula_weight     370.66
_chemical_melting_point     432
_symmetry_cell_setting     orthorhombic
_symmetry_space_group_name_H-M     'P n a 21'
_symmetry_space_group_name_Hall     'P 2c -2n'
loop_
    _symmetry_equiv_pos_as_xyz
    'x, y, z'
    '-x, -y, z+1/2'
    'x+1/2, -y+1/2, z'
    '-x+1/2, y+1/2, z+1/2'
_cell_length_a     17.272(4)
_cell_length_b     15.789(3)
_cell_length_c     5.5948(11)
_cell_angle_alpha     90.00
_cell_angle_beta     90.00
_cell_angle_gamma     90.00
_cell_volume     1525.7(5)
_cell_formula_units_Z     4
_cell_measurement_reflns_used     5012
_cell_measurement_theta_min     1.747
_cell_measurement_theta_max     27.892
_cell_measurement_temperature     113(2)
_exptl_crystal_description     block
_exptl_crystal_colour     colorless
_exptl_crystal_size_max     0.18
_exptl_crystal_size_mid     0.16
_exptl_crystal_size_min     0.08
_exptl_crystal_density_diffrn     1.614
_exptl_crystal_density_meas     ?
_exptl_crystal_density_method     'not measured'
_exptl_crystal_F_000     744
_exptl_absorpt_coefficient_mu     2.864
_exptl_absorpt_correction_type     multi-scan
_exptl_absorpt_process_details     '(CrystalClear; Rigaku, 2005)'
_exptl_absorpt_correction_T_min     0.6267
_exptl_absorpt_correction_T_max     0.8033
_exptl_special_details
;
;
_diffrn_ambient_temperature     113(2)
_diffrn_radiation_type     MoK\a
_diffrn_radiation_wavelength     0.71073
_diffrn_radiation_source     'rotating anode'
_diffrn_radiation_monochromator     confocal
_diffrn_measurement_device_type     'Rigaku Saturn CCD area-detector'
_diffrn_measurement_method     '\w and \f'
_diffrn_detector_area_resol_mean     7.31
_diffrn_reflns_number     10796
_diffrn_reflns_av_R_equivalents     0.0314
_diffrn_reflns_av_sigmaI/netI     0.0375
_diffrn_reflns_theta_min     1.75
_diffrn_reflns_theta_max     25.01
_diffrn_reflns_theta_full     25.01
_diffrn_measured_fraction_theta_max     0.997
_diffrn_measured_fraction_theta_full     0.997
_diffrn_reflns_limit_h_min     -20
_diffrn_reflns_limit_h_max     19
_diffrn_reflns_limit_k_min     -18
_diffrn_reflns_limit_k_max     18
_diffrn_reflns_limit_l_min     -6
_diffrn_reflns_limit_l_max     6
_diffrn_standards_number     0
_diffrn_standards_interval_count     0
_diffrn_standards_interval_time     0
_diffrn_standards_decay_%     0
_refine_special_details
;
Refinement of <i>F</i>^2^ against ALL reflections. The weighted <i>R</i>-factor
<i>wR</i> and goodness of fit <i>S</i> are based on <i>F</i>^2^, conventional
<i>R</i>-factors <i>R</i> are based on <i>F</i>, with <i>F</i> set to zero for
negative <i>F</i>^2^. The threshold expression of <i>F</i>^2^ >
\s(<i>F</i>^2^) is used only for calculating <i>R</i>-factors(gt) <i>etc</i>.
and is not relevant to the choice of reflections for refinement.
<i>R</i>-factors based on <i>F</i>^2^ are statistically about twice as large
as those based on <i>F</i>, and <i>R</i>- factors based on ALL data will be
even larger.
;
_reflns_number_total     2664
_reflns_number_gt     2401
_reflns_threshold_expression     I>2\s(I)
_refine_ls_structure_factor_coef     Fsqd
_refine_ls_matrix_type     full
_refine_ls_R_factor_all     0.0265
_refine_ls_R_factor_gt     0.0232
_refine_ls_wR_factor_gt     0.0552
_refine_ls_wR_factor_ref     0.0563
_refine_ls_goodness_of_fit_ref     1.042
_refine_ls_restrained_S_all     1.042
_refine_ls_number_reflns     2664
_refine_ls_number_parameters     199
_refine_ls_number_restraints     1
_refine_ls_hydrogen_treatment     constr
_refine_ls_weighting_scheme     calc
_refine_ls_weighting_details
                 'calc w=1/[\s^2^(Fo^2^)+(0.0295P)^2^] where P=(Fo^2^+2Fc^2^)/3'
_atom_sites_solution_hydrogens     geom
_atom_sites_solution_primary     direct
_atom_sites_solution_secondary     difmap
_refine_ls_shift/su_max     0.001
_refine_ls_shift/su_mean     0.000
_refine_diff_density_max     0.379
_refine_diff_density_min     -0.465
_refine_ls_extinction_method     none
_refine_ls_extinction_coef     ?
_refine_ls_abs_structure_details     'Flack (1983), 1163 Friedel pairs'
_refine_ls_abs_structure_Flack     0.014(9)
loop_
    _atom_type_symbol
    _atom_type_description
    _atom_type_scat_dispersion_real
    _atom_type_scat_dispersion_imag
    _atom_type_scat_source
    'C' 'C' 0.0033 0.0016
                         'International Tables Vol C Tables 4.2.6.8 and 6.1.1.4'
    'H' 'H' 0.0000 0.0000
                         'International Tables Vol C Tables 4.2.6.8 and 6.1.1.4'
    'N' 'N' 0.0061 0.0033
                         'International Tables Vol C Tables 4.2.6.8 and 6.1.1.4'
    'Cl' 'Cl' 0.1484 0.1585
                         'International Tables Vol C Tables 4.2.6.8 and 6.1.1.4'
    'Br' 'Br' -0.2901 2.4595
                         'International Tables Vol C Tables 4.2.6.8 and 6.1.1.4'
_computing_data_collection     'CrystalClear (Rigaku, 2005)'
_computing_cell_refinement     'CrystalClear (Rigaku, 2005)'
_computing_data_reduction     'CrystalClear (Rigaku, 2005)'
_computing_structure_solution     'SHELXS97 (Sheldrick, 2008)'
_computing_structure_refinement     'SHELXL97 (Sheldrick, 2008)'
_computing_molecular_graphics     'SHELXTL (Sheldrick, 2008)'
_computing_publication_material     'SHELXL97 (Sheldrick, 2008)'
loop_
    _atom_site_type_symbol
    _atom_site_label
    _atom_site_fract_x
    _atom_site_fract_y
    _atom_site_fract_z
    _atom_site_U_iso_or_equiv
    _atom_site_adp_type
    _atom_site_calc_flag
    _atom_site_refinement_flags
    _atom_site_occupancy
    _atom_site_disorder_assembly
    _atom_site_disorder_group
    Br Br1 0.258680(12) 0.185476(15) 1.32912(10) 0.02288(9) Uani d . 1 . .
    Cl Cl1 0.65120(4) 0.59416(4) 0.8259(2) 0.02847(16) Uani d . 1 . .
    N N1 0.53701(13) 0.18736(14) 0.6844(4) 0.0167(5) Uani d . 1 . .
    C C1 0.58534(13) 0.13162(15) 0.8041(6) 0.0152(6) Uani d . 1 . .
    C C2 0.66094(15) 0.10636(17) 0.7491(5) 0.0209(7) Uani d . 1 . .
    H H2 0.6862 0.1270 0.6143 0.025 Uiso calc R 1 . .
    C C3 0.69681(15) 0.04979(18) 0.9013(5) 0.0224(7) Uani d . 1 . .
    H H3 0.7471 0.0322 0.8682 0.027 Uiso calc R 1 . .
    C C4 0.65932(16) 0.01831(19) 1.1042(6) 0.0233(7) Uani d . 1 . .
    H H4 0.6848 -0.0198 1.2038 0.028 Uiso calc R 1 . .
    C C5 0.58446(15) 0.04349(18) 1.1579(5) 0.0186(7) Uani d . 1 . .
    H H5 0.5597 0.0227 1.2934 0.022 Uiso calc R 1 . .
    C C6 0.54667(15) 0.10001(16) 1.0080(5) 0.0167(6) Uani d . 1 . .
    C C7 0.47140(14) 0.13996(16) 1.0130(5) 0.0135(6) Uani d . 1 . .
    C C8 0.40812(14) 0.13595(18) 1.1675(5) 0.0160(6) Uani d . 1 . .
    H H8 0.4082 0.1001 1.2993 0.019 Uiso calc R 1 . .
    C C9 0.34553(15) 0.18694(17) 1.1181(5) 0.0174(6) Uani d . 1 . .
    C C10 0.34293(15) 0.24129(18) 0.9223(5) 0.0210(7) Uani d . 1 . .
    H H10 0.2993 0.2746 0.8960 0.025 Uiso calc R 1 . .
    C C11 0.40475(15) 0.24581(18) 0.7676(5) 0.0202(7) Uani d . 1 . .
    H H11 0.4040 0.2824 0.6373 0.024 Uiso calc R 1 . .
    C C12 0.46844(13) 0.19405(14) 0.8117(6) 0.0147(5) Uani d . 1 . .
    C C13 0.55872(15) 0.24502(16) 0.4941(5) 0.0193(7) Uani d . 1 . .
    H H13A 0.5160 0.2495 0.3822 0.023 Uiso calc R 1 . .
    H H13B 0.6026 0.2214 0.4087 0.023 Uiso calc R 1 . .
    C C14 0.57980(15) 0.33317(17) 0.5812(5) 0.0151(6) Uani d . 1 . .
    C C15 0.62228(15) 0.34401(18) 0.7921(6) 0.0227(7) Uani d . 1 . .
    H H15 0.6358 0.2971 0.8835 0.027 Uiso calc R 1 . .
    C C16 0.64432(14) 0.42472(17) 0.8658(6) 0.0215(7) Uani d . 1 . .
    H H16 0.6729 0.4319 1.0052 0.026 Uiso calc R 1 . .
    C C17 0.62343(16) 0.49356(17) 0.7311(5) 0.0187(6) Uani d . 1 . .
    C C18 0.58085(15) 0.48457(18) 0.5212(6) 0.0223(7) Uani d . 1 . .
    H H18 0.5671 0.5318 0.4313 0.027 Uiso calc R 1 . .
    C C19 0.55924(15) 0.40353(17) 0.4486(5) 0.0192(7) Uani d . 1 . .
    H H19 0.5306 0.3967 0.3091 0.023 Uiso calc R 1 . .
loop_
    _atom_site_aniso_label
    _atom_site_aniso_U_11
    _atom_site_aniso_U_22
    _atom_site_aniso_U_33
    _atom_site_aniso_U_12
    _atom_site_aniso_U_13
    _atom_site_aniso_U_23
    Br1 0.01586(13) 0.02907(15) 0.02370(15) 0.00028(9) 0.0041(2) -0.0042(2)
    Cl1 0.0313(3) 0.0172(3) 0.0370(4) -0.0025(2) 0.0062(6) -0.0066(5)
    N1 0.0162(12) 0.0175(14) 0.0164(13) -0.0024(9) 0.0028(10) 0.0012(10)
    C1 0.0157(11) 0.0141(13) 0.0159(16) -0.0043(9) -0.0006(15) -0.0046(15)
    C2 0.0167(14) 0.0249(17) 0.0210(17) -0.0076(12) 0.0033(11) -0.0064(12)
    C3 0.0131(14) 0.0229(17) 0.031(2) 0.0027(11) -0.0004(12) -0.0099(13)
    C4 0.0196(16) 0.0219(17) 0.0283(18) 0.0007(13) -0.0074(13) -0.0015(14)
    C5 0.0187(16) 0.0179(16) 0.0193(16) -0.0019(12) -0.0037(13) -0.0021(12)
    C6 0.0161(14) 0.0147(16) 0.0192(16) -0.0050(11) -0.0006(12) -0.0059(13)
    C7 0.0121(13) 0.0118(15) 0.0166(15) -0.0036(10) -0.0011(12) -0.0024(12)
    C8 0.0184(15) 0.0137(16) 0.0159(16) -0.0045(11) -0.0051(12) -0.0018(12)
    C9 0.0128(13) 0.0187(16) 0.0208(17) -0.0032(12) 0.0023(12) -0.0078(13)
    C10 0.0161(15) 0.0222(17) 0.0248(17) 0.0011(11) -0.0055(12) -0.0029(13)
    C11 0.0232(14) 0.0199(15) 0.017(2) -0.0010(11) -0.0014(12) 0.0006(12)
    C12 0.0155(11) 0.0150(13) 0.0137(14) -0.0051(9) 0.0017(18) -0.0022(16)
    C13 0.0193(15) 0.0235(17) 0.0151(15) -0.0050(12) 0.0030(13) -0.0026(14)
    C14 0.0138(14) 0.0174(15) 0.0142(15) -0.0024(11) 0.0050(12) 0.0002(12)
    C15 0.0235(13) 0.0193(14) 0.025(2) -0.0009(10) -0.0009(16) 0.0049(15)
    C16 0.0220(13) 0.0251(16) 0.017(2) -0.0035(10) 0.0012(14) -0.0007(14)
    C17 0.0181(14) 0.0149(16) 0.0229(16) -0.0008(11) 0.0056(12) -0.0012(12)
    C18 0.0201(15) 0.0194(17) 0.0273(18) 0.0039(12) 0.0024(14) 0.0017(14)
    C19 0.0145(14) 0.0261(18) 0.0172(16) 0.0001(11) 0.0007(12) 0.0013(13)
_geom_special_details
;
All e.s.d.'s (except the e.s.d. in the dihedral angle between two l.s. planes)
are estimated using the full covariance matrix. The cell e.s.d.'s are taken
into account individually in the estimation of e.s.d.'s in distances, angles
and torsion angles; correlations between e.s.d.'s in cell parameters are only
used when they are defined by crystal symmetry. An approximate (isotropic)
treatment of cell e.s.d.'s is used for estimating e.s.d.'s involving l.s.
planes.
;
loop_
    _geom_bond_atom_site_label_1
    _geom_bond_atom_site_label_2
    _geom_bond_site_symmetry_2
    _geom_bond_distance
    _geom_bond_publ_flag
    Br1 C9 . 1.909(3) ?
    Cl1 C17 . 1.742(3) ?
    N1 C1 . 1.385(3) ?
    N1 C12 . 1.386(3) ?
    N1 C13 . 1.450(3) ?
    C1 C2 . 1.399(3) ?
    C1 C6 . 1.413(4) ?
    C2 C3 . 1.381(4) ?
    C2 H2 . 0.9300 ?
    C3 C4 . 1.398(4) ?
    C3 H3 . 0.9300 ?
    C4 C5 . 1.386(4) ?
    C4 H4 . 0.9300 ?
    C5 C6 . 1.388(4) ?
    C5 H5 . 0.9300 ?
    C6 C7 . 1.445(3) ?
    C7 C8 . 1.395(4) ?
    C7 C12 . 1.415(4) ?
    C8 C9 . 1.376(4) ?
    C8 H8 . 0.9300 ?
    C9 C10 . 1.392(4) ?
    C10 C11 . 1.376(4) ?
    C10 H10 . 0.9300 ?
    C11 C12 . 1.393(4) ?
    C11 H11 . 0.9300 ?
    C13 C14 . 1.519(4) ?
    C13 H13A . 0.9700 ?
    C13 H13B . 0.9700 ?
    C14 C19 . 1.382(4) ?
    C14 C15 . 1.400(4) ?
    C15 C16 . 1.392(4) ?
    C15 H15 . 0.9300 ?
    C16 C17 . 1.371(4) ?
    C16 H16 . 0.9300 ?
    C17 C18 . 1.393(4) ?
    C18 C19 . 1.393(4) ?
    C18 H18 . 0.9300 ?
    C19 H19 . 0.9300 ?
loop_
    _geom_angle_atom_site_label_1
    _geom_angle_atom_site_label_2
    _geom_angle_atom_site_label_3
    _geom_angle_site_symmetry_1
    _geom_angle_site_symmetry_3
    _geom_angle
    _geom_angle_publ_flag
    C1 N1 C12 . . 108.4(2) ?
    C1 N1 C13 . . 126.7(2) ?
    C12 N1 C13 . . 123.4(2) ?
    N1 C1 C2 . . 129.6(3) ?
    N1 C1 C6 . . 109.2(2) ?
    C2 C1 C6 . . 121.2(3) ?
    C3 C2 C1 . . 117.9(3) ?
    C3 C2 H2 . . 121.1 ?
    C1 C2 H2 . . 121.1 ?
    C2 C3 C4 . . 121.5(3) ?
    C2 C3 H3 . . 119.2 ?
    C4 C3 H3 . . 119.2 ?
    C5 C4 C3 . . 120.4(3) ?
    C5 C4 H4 . . 119.8 ?
    C3 C4 H4 . . 119.8 ?
    C4 C5 C6 . . 119.5(3) ?
    C4 C5 H5 . . 120.3 ?
    C6 C5 H5 . . 120.3 ?
    C5 C6 C1 . . 119.5(2) ?
    C5 C6 C7 . . 133.8(3) ?
    C1 C6 C7 . . 106.7(2) ?
    C8 C7 C12 . . 119.5(2) ?
    C8 C7 C6 . . 134.2(3) ?
    C12 C7 C6 . . 106.3(2) ?
    C9 C8 C7 . . 117.7(3) ?
    C9 C8 H8 . . 121.2 ?
    C7 C8 H8 . . 121.2 ?
    C8 C9 C10 . . 123.0(3) ?
    C8 C9 Br1 . . 119.1(2) ?
    C10 C9 Br1 . . 117.9(2) ?
    C11 C10 C9 . . 120.1(3) ?
    C11 C10 H10 . . 119.9 ?
    C9 C10 H10 . . 119.9 ?
    C10 C11 C12 . . 118.1(3) ?
    C10 C11 H11 . . 121.0 ?
    C12 C11 H11 . . 121.0 ?
    N1 C12 C11 . . 129.0(3) ?
    N1 C12 C7 . . 109.4(2) ?
    C11 C12 C7 . . 121.6(3) ?
    N1 C13 C14 . . 113.7(2) ?
    N1 C13 H13A . . 108.8 ?
    C14 C13 H13A . . 108.8 ?
    N1 C13 H13B . . 108.8 ?
    C14 C13 H13B . . 108.8 ?
    H13A C13 H13B . . 107.7 ?
    C19 C14 C15 . . 119.3(3) ?
    C19 C14 C13 . . 120.2(3) ?
    C15 C14 C13 . . 120.5(3) ?
    C16 C15 C14 . . 120.3(3) ?
    C16 C15 H15 . . 119.8 ?
    C14 C15 H15 . . 119.8 ?
    C17 C16 C15 . . 119.4(3) ?
    C17 C16 H16 . . 120.3 ?
    C15 C16 H16 . . 120.3 ?
    C16 C17 C18 . . 121.4(3) ?
    C16 C17 Cl1 . . 118.9(2) ?
    C18 C17 Cl1 . . 119.7(2) ?
    C17 C18 C19 . . 118.8(3) ?
    C17 C18 H18 . . 120.6 ?
    C19 C18 H18 . . 120.6 ?
    C14 C19 C18 . . 120.8(3) ?
    C14 C19 H19 . . 119.6 ?
    C18 C19 H19 . . 119.6 ?
loop_
    _geom_torsion_atom_site_label_1
    _geom_torsion_atom_site_label_2
    _geom_torsion_atom_site_label_3
    _geom_torsion_atom_site_label_4
    _geom_torsion_site_symmetry_1
    _geom_torsion_site_symmetry_2
    _geom_torsion_site_symmetry_3
    _geom_torsion_site_symmetry_4
    _geom_torsion
    _geom_torsion_publ_flag
    C12 N1 C1 C2 . . . . -178.2(3) ?
    C13 N1 C1 C2 . . . . -12.0(4) ?
    C12 N1 C1 C6 . . . . 1.6(3) ?
    C13 N1 C1 C6 . . . . 167.8(2) ?
    N1 C1 C2 C3 . . . . 179.4(3) ?
    C6 C1 C2 C3 . . . . -0.4(4) ?
    C1 C2 C3 C4 . . . . 0.1(4) ?
    C2 C3 C4 C5 . . . . -0.1(4) ?
    C3 C4 C5 C6 . . . . 0.3(4) ?
    C4 C5 C6 C1 . . . . -0.6(4) ?
    C4 C5 C6 C7 . . . . -178.3(3) ?
    N1 C1 C6 C5 . . . . -179.2(2) ?
    C2 C1 C6 C5 . . . . 0.6(4) ?
    N1 C1 C6 C7 . . . . -0.9(3) ?
    C2 C1 C6 C7 . . . . 178.9(2) ?
    C5 C6 C7 C8 . . . . -1.2(5) ?
    C1 C6 C7 C8 . . . . -179.1(3) ?
    C5 C6 C7 C12 . . . . 177.8(3) ?
    C1 C6 C7 C12 . . . . -0.1(3) ?
    C12 C7 C8 C9 . . . . -1.3(4) ?
    C6 C7 C8 C9 . . . . 177.6(3) ?
    C7 C8 C9 C10 . . . . 0.2(4) ?
    C7 C8 C9 Br1 . . . . -178.51(19) ?
    C8 C9 C10 C11 . . . . 0.0(4) ?
    Br1 C9 C10 C11 . . . . 178.8(2) ?
    C9 C10 C11 C12 . . . . 0.8(4) ?
    C1 N1 C12 C11 . . . . 176.2(3) ?
    C13 N1 C12 C11 . . . . 9.5(4) ?
    C1 N1 C12 C7 . . . . -1.7(3) ?
    C13 N1 C12 C7 . . . . -168.4(2) ?
    C10 C11 C12 N1 . . . . -179.6(3) ?
    C10 C11 C12 C7 . . . . -1.9(4) ?
    C8 C7 C12 N1 . . . . -179.7(2) ?
    C6 C7 C12 N1 . . . . 1.2(3) ?
    C8 C7 C12 C11 . . . . 2.2(4) ?
    C6 C7 C12 C11 . . . . -177.0(2) ?
    C1 N1 C13 C14 . . . . -93.3(3) ?
    C12 N1 C13 C14 . . . . 70.8(3) ?
    N1 C13 C14 C19 . . . . -142.8(3) ?
    N1 C13 C14 C15 . . . . 39.3(4) ?
    C19 C14 C15 C16 . . . . -0.7(4) ?
    C13 C14 C15 C16 . . . . 177.2(2) ?
    C14 C15 C16 C17 . . . . 0.6(4) ?
    C15 C16 C17 C18 . . . . -0.3(4) ?
    C15 C16 C17 Cl1 . . . . 179.8(2) ?
    C16 C17 C18 C19 . . . . 0.1(4) ?
    Cl1 C17 C18 C19 . . . . 180.0(2) ?
    C15 C14 C19 C18 . . . . 0.6(4) ?
    C13 C14 C19 C18 . . . . -177.4(2) ?
    C17 C18 C19 C14 . . . . -0.2(4) ?
data_global
_journal_date_recd_electronic     2009-05-13
_journal_date_accepted     2009-05-22
_journal_name_full     'Acta Crystallographica, Section E'
_journal_year     2009
_journal_volume     65
_journal_issue      7
_journal_page_first     o1476
_journal_page_last     o1476
_journal_paper_category     QO
_journal_coeditor_code     DN2457
_publ_contact_author_name     'Yang, Dao-Wu'
_publ_contact_author_address
;
College of Chemistry & Bioengineering,
Changsha University of Science & Technology, Changsha 410076,
People's Republic of China
;
_publ_contact_author_email     xiaozidan2009@126.com
_publ_contact_author_fax     ?
_publ_contact_author_phone     ?
_publ_section_title
;
3-Bromo-9-(4-chlorobenzyl)-9<i>H</i>-carbazole
;
loop_
    _publ_author_name
    _publ_author_address
    'Xiao, Zi-Dan'
;
College of Chemistry and Bioengineering,
Changsha University of Science and Technology, Changsha 410076,
People's Republic of China
;
    'Pan, Tong'
;
College of Chemistry and Bioengineering,
Changsha University of Science and Technology, Changsha 410076,
People's Republic of China
;
    'Yang, Dao-Wu'
;
College of Chemistry and Bioengineering,
Changsha University of Science and Technology, Changsha 410076,
People's Republic of China
;
