# Supplementary material for: 3-Bromo-9-(4-chloro­benz­yl)-9H-carbazole
Source: Acta Crystallogr Sect E Struct Rep Online. 2009 Jun 6;65(Pt 7):o1476. doi: 10.1107/S1600536809019448 (PMC2969400; doi:10.1107/S1600536809019448)
Supplement: Supplementary file 2 [file e-65-o1476-Isup2.hkl]

# 
# h,k,l, Fc-squared, Fo-squared, sigma(Fo-squared) and status flag 
# 
data_I
_shelx_title ' R90504E1 in Pna2(1)' 
_shelx_refln_list_code          4 
_shelx_F_calc_maximum      140.20 
_exptl_crystal_F_000       744.00 
_reflns_d_resolution_high  0.8405 
 
loop_ 
 _symmetry_equiv_pos_as_xyz 
 'x, y, z' 
 '-x, -y, z+1/2' 
 'x+1/2, -y+1/2, z' 
 '-x+1/2, y+1/2, z+1/2' 
 
_cell_length_a    17.2719 
_cell_length_b    15.7888 
_cell_length_c     5.5948 
_cell_angle_alpha  90.000 
_cell_angle_beta   90.000 
_cell_angle_gamma  90.000 
 
_shelx_F_squared_multiplier     1.000 
 
loop_ 
 _refln_index_h 
 _refln_index_k 
 _refln_index_l 
 _refln_F_squared_calc 
 _refln_F_squared_meas 
 _refln_F_squared_sigma 
 _refln_observed_status 
   2   0  -6      397.81      391.41     28.58 o 
   1   1  -6       83.31       41.29     23.28 o 
   2   1  -6       78.89       44.03     27.34 o 
   3   1  -6      463.85      345.06     70.72 o 
   4   1  -6      222.74      196.79    103.17 o 
   5   1  -6       89.82       52.52     61.09 o 
   6   1  -6       61.39       40.75     51.12 o 
   7   1  -6      499.57      425.31     88.49 o 
   8   1  -6      210.37      183.64     87.65 o 
   0   2  -6      943.57      893.46     90.57 o 
   1   2  -6      517.26      504.24     49.62 o 
   2   2  -6      573.93      514.85     58.12 o 
   3   2  -6     1372.09     1310.63     95.88 o 
   4   2  -6     1372.70     1408.44    108.07 o 
   5   2  -6      848.33      822.34     73.57 o 
   6   2  -6      408.89      410.12     68.38 o 
   7   2  -6      587.33      681.06     94.96 o 
   8   2  -6      472.98      495.48     48.02 o 
   1   3  -6      374.15      352.76     24.80 o 
   2   3  -6      422.00      402.16    103.11 o 
   3   3  -6       40.63        8.04     40.24 o 
   4   3  -6      182.93      139.18     69.11 o 
   5   3  -6      148.99      101.90     63.19 o 
   6   3  -6      118.01       83.95     58.02 o 
   7   3  -6      622.02      613.58     60.22 o 
   8   3  -6      383.91      369.64     49.55 o 
   0   4  -6      495.38      428.24     57.18 o 
   1   4  -6     1784.91     1757.29    167.33 o 
   2   4  -6       20.64       26.06     40.65 o 
   3   4  -6      998.33     1022.08     78.23 o 
   4   4  -6      138.59       86.86     74.28 o 
   5   4  -6     1065.60     1016.07     95.04 o 
   6   4  -6       98.45       98.46     57.77 o 
   7   4  -6      990.17      901.28    176.00 o 
   1   5  -6      235.06      189.66     54.19 o 
   2   5  -6      370.78      333.15     36.95 o 
   3   5  -6      296.85      264.10    130.30 o 
   4   5  -6      216.38      150.62    127.35 o 
   5   5  -6      136.63       96.31     91.40 o 
   6   5  -6       63.85       44.11     44.32 o 
   7   5  -6       18.56       15.10     24.41 o 
   0   6  -6      374.63      344.31     91.20 o 
   1   6  -6      609.12      610.12     82.50 o 
   2   6  -6      685.27      711.72     97.08 o 
   3   6  -6      770.94      766.42     72.73 o 
   4   6  -6     1215.83     1073.86    157.33 o 
   5   6  -6      427.76      392.08     60.60 o 
   6   6  -6      689.09      737.21    147.05 o 
   2   7  -6        8.43        3.22     25.69 o 
   3   7  -6      102.27       67.24     62.41 o 
   4   7  -6       52.15       34.16     31.35 o 
   1   8  -6      208.21      233.59     29.86 o 
  10   0  -5      203.08      220.07     99.89 o 
  12   0  -5     2185.17     1993.32    117.78 o 
   2   1  -5     4310.04     4341.27    225.45 o 
   3   1  -5      404.96      409.00     55.65 o 
   4   1  -5      908.87      881.47     76.36 o 
   9   1  -5        3.63        1.97     28.56 o 
  10   1  -5     2589.64     2658.49    135.37 o 
  11   1  -5      188.89      181.34     77.47 o 
  12   1  -5     1935.51     2065.01     74.14 o 
  13   1  -5      132.62       99.58     39.60 o 
   1   2  -5      194.39      172.67     20.57 o 
   2   2  -5      291.48      281.14     25.75 o 
   3   2  -5      111.14      115.56     46.63 o 
   4   2  -5      570.80      503.75     41.22 o 
   5   2  -5       54.57       42.55     42.52 o 
   6   2  -5       78.26       96.96     53.56 o 
   7   2  -5      455.62      433.80     58.28 o 
   8   2  -5      578.11      512.65     51.88 o 
   9   2  -5      349.13      426.42     40.29 o 
  10   2  -5       73.26       70.75     28.11 o 
  11   2  -5       88.58       88.72     36.09 o 
  12   2  -5      224.43      279.00     38.95 o 
  13   2  -5      400.85      341.06     34.61 o 
   0   3  -5      218.96      218.57     33.02 o 
   1   3  -5     2273.73     2355.47    106.95 o 
   2   3  -5       43.42       31.60     14.57 o 
   3   3  -5     3558.79     3703.88    139.24 o 
   4   3  -5      839.34      835.66     56.40 o 
   5   3  -5     1499.73     1462.47     99.56 o 
   6   3  -5      949.66      910.50     87.90 o 
   7   3  -5     1793.67     1857.43     88.42 o 
   8   3  -5       59.73       57.02     28.67 o 
   9   3  -5      565.27      685.84     94.96 o 
  10   3  -5      181.88      200.14     29.23 o 
  11   3  -5     1917.30     1954.01     78.70 o 
  12   3  -5       45.80       52.44     25.22 o 
  13   3  -5      726.32      773.62     54.17 o 
   1   4  -5      288.28      303.40     37.37 o 
   2   4  -5      917.32      862.09     63.59 o 
   3   4  -5      513.55      492.47     42.93 o 
   4   4  -5      109.00       89.01     36.18 o 
   5   4  -5      185.39      157.19     88.55 o 
   6   4  -5       27.32       22.39     13.66 o 
   7   4  -5       21.96       17.38     12.83 o 
   8   4  -5       16.10        7.99     20.53 o 
   9   4  -5      263.88      245.80     25.14 o 
  10   4  -5       67.92       31.20     19.92 o 
  11   4  -5      844.88      843.85     43.98 o 
  12   4  -5      184.17      148.31     56.99 o 
   0   5  -5      485.38      490.20     51.12 o 
   1   5  -5     4258.51     4337.22    143.73 o 
   2   5  -5      746.25      745.69     52.41 o 
   3   5  -5     1559.03     1552.09     52.55 o 
   4   5  -5      735.28      727.36     47.88 o 
   5   5  -5      122.69      137.33     18.47 o 
   6   5  -5      317.86      330.60     32.08 o 
   7   5  -5     1674.28     1720.76    103.91 o 
   8   5  -5      495.35      481.26     35.76 o 
   9   5  -5     1841.45     1821.41    141.87 o 
  10   5  -5      274.25      230.14     87.40 o 
  11   5  -5     2084.97     2250.36    113.70 o 
  12   5  -5       91.40       75.21     30.19 o 
   1   6  -5      286.54      254.00     27.92 o 
   2   6  -5      612.57      620.71     54.53 o 
   3   6  -5      215.93      212.38     24.73 o 
   4   6  -5      105.27      114.42     13.96 o 
   5   6  -5      139.41      145.49     41.49 o 
   6   6  -5      255.89      235.24     23.19 o 
   7   6  -5       44.14       38.38     18.49 o 
   8   6  -5     1216.41     1141.18    104.75 o 
   9   6  -5       89.34       64.53     51.97 o 
  10   6  -5      191.15      260.79    191.70 o 
  11   6  -5      191.67      170.65    147.71 o 
   0   7  -5     1565.74     1608.64    110.54 o 
   1   7  -5      175.40      194.73     63.94 o 
   2   7  -5     1253.14     1309.91     64.35 o 
   3   7  -5      592.84      584.21     43.73 o 
   4   7  -5     2374.31     2589.50    220.87 o 
   5   7  -5      238.37      207.61    110.98 o 
   6   7  -5     2927.89     2878.78    209.47 o 
   7   7  -5       90.62       70.88     54.90 o 
   8   7  -5      602.71      570.55     52.03 o 
   9   7  -5      275.04      212.93     95.15 o 
  10   7  -5      390.66      348.89     94.62 o 
  11   7  -5       91.15       55.59     52.89 o 
   1   8  -5      120.01      114.78     48.12 o 
   2   8  -5       67.64       81.34     29.54 o 
   3   8  -5      302.10      299.19     19.61 o 
   4   8  -5      334.92      324.03     80.12 o 
   5   8  -5       11.43       25.71     32.31 o 
   6   8  -5       43.44       46.96     36.99 o 
   7   8  -5      143.08      143.63     85.70 o 
   8   8  -5      300.09      234.51    109.94 o 
   9   8  -5       63.85       62.49     46.39 o 
  10   8  -5      580.11      498.26     73.32 o 
   0   9  -5     1537.06     1550.34    117.56 o 
   1   9  -5      439.22      460.42     34.99 o 
   2   9  -5     1801.79     1909.71     99.43 o 
   3   9  -5      684.04      666.30     56.17 o 
   4   9  -5      787.18      768.62     91.56 o 
   5   9  -5      106.22       66.04     31.39 o 
   6   9  -5      508.00      545.71     45.74 o 
   7   9  -5       67.43       42.46     52.05 o 
   8   9  -5     1500.68     1540.23    108.68 o 
   9   9  -5      596.78      564.79     79.02 o 
   1  10  -5      171.60      150.35     48.44 o 
   2  10  -5       80.89       50.45     27.35 o 
   3  10  -5       22.32       28.40     28.82 o 
   4  10  -5       99.93      101.64     69.39 o 
   5  10  -5       97.00       82.04     53.09 o 
   6  10  -5      202.10      171.12    122.65 o 
   7  10  -5      356.77      366.60     60.80 o 
   8  10  -5        4.42       -7.15     46.13 o 
   0  11  -5      282.60      278.68     54.80 o 
   1  11  -5      756.06      765.88     43.02 o 
   2  11  -5      223.08      197.97     22.98 o 
   3  11  -5     1226.12     1258.43     87.10 o 
   4  11  -5       12.80      -23.45     34.36 o 
   5  11  -5     1748.13     1867.90    119.88 o 
   6  11  -5       69.74       50.77     44.58 o 
   1  12  -5       50.83       33.64     16.52 o 
   2  12  -5      176.78      117.21     58.06 o 
   3  12  -5        3.62       16.75     28.34 o 
   2   0  -4     7030.83     6965.21    220.60 o 
   4   0  -4     1650.20     1697.92     46.66 o 
   6   0  -4     2005.95     2013.16     78.30 o 
  10   0  -4     3432.93     3788.96    217.96 o 
  12   0  -4     3239.30     3572.08     84.66 o 
  14   0  -4      535.09      526.34    173.78 o 
  16   0  -4      221.55      246.46     83.92 o 
   2   1  -4      344.60      396.05     32.69 o 
   3   1  -4      457.77      487.78     15.77 o 
   4   1  -4      199.78      188.19      8.95 o 
   5   1  -4      177.21      182.53      7.70 o 
   6   1  -4     1153.11     1150.04     29.32 o 
   7   1  -4      580.77      582.13     51.89 o 
   8   1  -4       60.25       63.51     26.04 o 
   9   1  -4      396.70      398.78     27.22 o 
  10   1  -4     1453.70     1504.71     80.61 o 
  11   1  -4      199.66      208.85     24.34 o 
  12   1  -4     1604.12     1700.69     99.89 o 
  13   1  -4       12.20       18.93     15.77 o 
  14   1  -4      563.13      625.84     58.85 o 
  15   1  -4      184.90      142.81     46.76 o 
  16   1  -4     1186.12     1279.98     68.93 o 
   0   2  -4     1771.86     1807.71     74.71 o 
   1   2  -4     1440.33     1541.61     70.62 o 
   2   2  -4     1528.97     1582.52     41.32 o 
   3   2  -4     2540.67     2476.89     45.66 o 
   4   2  -4     2323.67     2346.35     41.55 o 
   5   2  -4     4045.68     3992.72     61.41 o 
   6   2  -4     3382.11     3258.71     87.88 o 
   8   2  -4     1378.83     1439.06     85.46 o 
   9   2  -4     1404.53     1471.75     84.87 o 
  10   2  -4      207.85      222.64     46.19 o 
  11   2  -4      478.96      447.21     30.33 o 
  12   2  -4      421.99      421.03     39.14 o 
  13   2  -4      799.23      777.28     52.61 o 
  14   2  -4      627.83      668.15     41.41 o 
  15   2  -4      955.17     1061.84     46.22 o 
  16   2  -4      738.96      784.11     49.00 o 
   1   3  -4      347.18      352.78     23.66 o 
   2   3  -4      210.67      190.22     15.94 o 
   3   3  -4       25.29       28.70      9.09 o 
   4   3  -4      401.53      396.81     12.44 o 
   5   3  -4      609.25      611.57     26.89 o 
   6   3  -4      286.23      285.80     13.68 o 
   7   3  -4      902.76      960.06     80.63 o 
   8   3  -4      741.31      721.10     64.10 o 
   9   3  -4      644.64      672.99     41.07 o 
  10   3  -4      312.83      349.82     25.23 o 
  11   3  -4      518.46      583.43     44.10 o 
  12   3  -4      178.46      175.42     27.84 o 
  13   3  -4      779.88      801.10     56.03 o 
  14   3  -4       75.62       64.31     24.19 o 
  15   3  -4      680.44      706.92     55.97 o 
  16   3  -4      341.04      306.59     51.69 o 
   0   4  -4      939.06      961.61     30.96 o 
   1   4  -4     7038.26     7146.20    177.79 o 
   2   4  -4       77.92       86.69     32.40 o 
   3   4  -4     1857.26     1906.22     41.35 o 
   4   4  -4      360.16      376.92     26.17 o 
   5   4  -4     3404.67     3398.46    134.33 o 
   6   4  -4      678.03      682.05     40.62 o 
   7   4  -4     1290.94     1321.34     27.36 o 
   8   4  -4      101.82       89.61     32.74 o 
   9   4  -4     5030.85     5210.11    267.17 o 
  10   4  -4      234.14      214.95     59.64 o 
  11   4  -4     2334.52     2564.62     98.00 o 
  12   4  -4       39.11       32.41     16.25 o 
  13   4  -4      997.31     1030.34     40.08 o 
  14   4  -4       94.13       88.20     35.13 o 
  15   4  -4      663.21      680.51     73.48 o 
   1   5  -4      754.98      762.39     19.97 o 
   2   5  -4      453.32      488.17     25.65 o 
   3   5  -4     1963.61     1909.66     55.47 o 
   4   5  -4      540.90      552.78     32.75 o 
   5   5  -4      435.42      413.18     15.46 o 
   6   5  -4      364.85      359.03     10.64 o 
   7   5  -4      453.47      483.09     55.04 o 
   8   5  -4      582.52      609.23     61.38 o 
   9   5  -4      389.97      406.78     41.15 o 
  10   5  -4      401.00      357.62     79.83 o 
  11   5  -4     1396.07     1461.79     60.08 o 
  12   5  -4      237.54      219.95     23.15 o 
  13   5  -4     1451.79     1525.58     78.07 o 
  14   5  -4      205.34      171.11     30.14 o 
  15   5  -4     1102.66     1217.50     72.20 o 
   0   6  -4     1922.48     2017.41     82.81 o 
   1   6  -4     3137.62     3165.68     90.11 o 
   2   6  -4     1159.90     1187.42     35.88 o 
   3   6  -4      415.62      402.80     19.97 o 
   4   6  -4     2812.09     2859.23     90.35 o 
   5   6  -4     2178.49     2217.76     72.88 o 
   6   6  -4     3354.70     3390.36    108.41 o 
   7   6  -4      762.71      792.76     42.32 o 
   8   6  -4      500.19      512.36     38.41 o 
   9   6  -4      920.37      887.46     66.77 o 
  10   6  -4      629.51      631.63     61.39 o 
  11   6  -4      755.75      757.36     43.26 o 
  12   6  -4     1084.75     1036.23     35.52 o 
  13   6  -4      632.57      622.19     44.63 o 
  14   6  -4      484.63      505.96     52.82 o 
  15   6  -4       29.69       14.39     11.60 o 
   1   7  -4       99.12      114.34     32.18 o 
   2   7  -4      169.89      184.45     16.02 o 
   3   7  -4      381.77      404.67     22.68 o 
   4   7  -4       43.68       40.90     17.90 o 
   5   7  -4      210.05      214.95     24.06 o 
   6   7  -4     1071.93     1036.09     23.06 o 
   7   7  -4      469.25      444.07     38.91 o 
   8   7  -4      828.87      805.55     55.62 o 
   9   7  -4      202.58      176.24     30.78 o 
  10   7  -4     1224.24     1219.38     77.56 o 
  11   7  -4       26.00        9.58     22.06 o 
  12   7  -4       11.29       11.61     14.76 o 
  13   7  -4       29.11       17.56     11.68 o 
  14   7  -4      637.44      668.19     49.95 o 
   0   8  -4     5333.72     5212.52    319.47 o 
   1   8  -4      750.82      782.45     68.03 o 
   2   8  -4     2956.92     3070.51    118.44 o 
   3   8  -4      295.94      280.58     21.40 o 
   4   8  -4     1982.84     2057.28     93.58 o 
   5   8  -4       56.27       61.33     19.59 o 
   6   8  -4     1693.06     1743.63     56.29 o 
   7   8  -4      158.86      142.02     29.40 o 
   8   8  -4     2178.01     2208.71    152.20 o 
   9   8  -4      114.79       93.05     47.68 o 
  10   8  -4     1911.61     2066.91    192.86 o 
  11   8  -4      364.30      331.87    191.43 o 
  12   8  -4      950.33     1053.47     63.94 o 
  13   8  -4       79.62       68.17     59.16 o 
   1   9  -4      133.66      152.62     20.73 o 
   2   9  -4     1386.55     1312.01     58.79 o 
   3   9  -4      171.41      180.78     19.46 o 
   4   9  -4      154.34      144.14     28.71 o 
   5   9  -4      322.56      288.30     15.55 o 
   6   9  -4      184.64      172.83     42.19 o 
   7   9  -4      156.56       95.94     61.80 o 
   8   9  -4       76.09       70.31     52.54 o 
   9   9  -4       16.99       12.84     35.89 o 
  10   9  -4      268.18      264.88    174.01 o 
  11   9  -4      221.99      180.60    100.24 o 
  12   9  -4      805.83      768.33     72.70 o 
  13   9  -4      369.08      437.58     67.34 o 
   0  10  -4     2110.55     2260.01    104.51 o 
   1  10  -4     2019.55     2052.74     77.12 o 
   2  10  -4     1517.44     1540.99     57.27 o 
   3  10  -4      553.45      617.65     50.85 o 
   4  10  -4      288.11      304.96     33.42 o 
   5  10  -4     1511.00     1487.79     72.77 o 
   6  10  -4       25.60       37.42     19.17 o 
   7  10  -4     1099.64     1070.95    110.62 o 
   8  10  -4      569.23      484.62     65.79 o 
   9  10  -4      663.41      677.44     70.13 o 
  10  10  -4     1039.82      989.87     91.91 o 
  11  10  -4      525.65      505.61     79.37 o 
  12  10  -4      820.09      872.47     70.24 o 
   1  11  -4        5.94       10.55      8.27 o 
   2  11  -4      313.92      289.20     32.63 o 
   3  11  -4       31.13       16.54     16.49 o 
   4  11  -4       18.05       12.50      9.84 o 
   5  11  -4       82.16       68.07     29.18 o 
   6  11  -4        1.52       12.93     23.37 o 
   7  11  -4      654.40      754.82    124.19 o 
   8  11  -4       69.45       62.33     40.86 o 
   9  11  -4      660.09      603.00    104.00 o 
  10  11  -4      135.46      102.09     77.29 o 
  11  11  -4      250.22      173.76    147.89 o 
   0  12  -4      402.49      375.29     33.32 o 
   1  12  -4      962.24      949.14     59.82 o 
   2  12  -4      217.60      243.20     78.79 o 
   3  12  -4     1384.23     1395.04     75.49 o 
   4  12  -4      117.60       88.38     33.01 o 
   5  12  -4     2993.89     3107.94    156.62 o 
   6  12  -4      219.30      150.64     88.81 o 
   7  12  -4     1014.22      973.55     76.76 o 
   8  12  -4      112.27       91.09     50.69 o 
   9  12  -4      652.54      663.17     93.62 o 
   1  13  -4       76.13       61.84     28.35 o 
   2  13  -4      507.82      483.52     27.51 o 
   3  13  -4      109.55       77.04     30.27 o 
   4  13  -4        5.12       12.63     12.68 o 
   5  13  -4       43.24       25.29     16.30 o 
   7  13  -4       31.58       23.10     27.73 o 
   8  13  -4      159.61      157.86     89.91 o 
   0  14  -4      626.61      651.10     88.73 o 
   1  14  -4     1115.43     1117.83     55.86 o 
   2  14  -4      997.58     1083.26     56.25 o 
   3  14  -4      345.94      333.37     22.48 o 
   4  14  -4      422.95      407.22     39.36 o 
   5  14  -4      187.77      158.90     82.67 o 
   2   0  -3     4395.04     4654.82    187.08 o 
   4   0  -3     1039.59     1136.72     49.19 o 
   6   0  -3      197.91      238.98      9.78 o 
   8   0  -3     1037.43     1196.69    112.18 o 
  10   0  -3      216.53      222.03     41.18 o 
  12   0  -3     5011.54     5098.63    278.07 o 
  14   0  -3     2400.17     2572.68    111.37 o 
  16   0  -3      548.95      531.99     64.25 o 
  18   0  -3     1432.65     1467.61     95.19 o 
   0   1  -3     4502.77     4143.11     44.71 o 
   1   1  -3       50.20       39.96      8.65 o 
   2   1  -3     7783.18     7641.63     66.59 o 
   3   1  -3     3193.16     3239.96     50.34 o 
   4   1  -3     7980.22     8131.90     75.87 o 
   5   1  -3     2226.71     2163.34     50.44 o 
   6   1  -3     1251.87     1195.43     55.32 o 
   7   1  -3     1700.19     1766.06     48.55 o 
   8   1  -3     4293.90     4211.78    142.09 o 
   9   1  -3        0.15        7.87     11.42 o 
  10   1  -3     4537.27     4656.37    208.41 o 
  11   1  -3      575.30      609.86     49.23 o 
  12   1  -3     1350.69     1453.71     73.28 o 
  13   1  -3     1300.69     1267.49     56.83 o 
  14   1  -3     1610.77     1667.65     76.62 o 
  15   1  -3      577.59      565.61     48.94 o 
  16   1  -3      488.43      500.47     42.93 o 
  17   1  -3      420.72      443.01     33.46 o 
  18   1  -3      543.28      569.22     47.22 o 
   1   2  -3      564.19      637.83     18.81 o 
   2   2  -3      918.55     1023.51     30.20 o 
   3   2  -3     1081.18     1188.79     13.51 o 
   4   2  -3      308.42      350.38     12.45 o 
   5   2  -3      848.65      879.50     32.93 o 
   6   2  -3      598.20      622.25     34.71 o 
   7   2  -3     1123.11     1118.80     70.22 o 
   8   2  -3      977.79      997.47     44.20 o 
   9   2  -3      938.53      937.24     25.96 o 
  10   2  -3      785.66      841.53     36.25 o 
  11   2  -3     1976.49     2097.25     69.21 o 
  12   2  -3      513.96      518.18     34.57 o 
  13   2  -3      329.16      267.22     28.18 o 
  14   2  -3       22.52       25.78     17.27 o 
  15   2  -3      496.23      473.78     34.70 o 
  16   2  -3     1375.90     1281.69     61.17 o 
  17   2  -3     2449.50     2491.27     89.92 o 
  18   2  -3     1423.35     1412.00     74.59 o 
   0   3  -3       47.50       75.89     10.72 o 
   1   3  -3     2848.68     2690.73     24.88 o 
   2   3  -3      797.21      864.06     27.17 o 
   3   3  -3     8291.58     8243.55     97.18 o 
   4   3  -3      847.34      766.01     23.17 o 
   5   3  -3     6596.97     6218.70    107.44 o 
   6   3  -3     3018.20     3011.68     46.41 o 
   7   3  -3     5159.16     4853.02     99.61 o 
   8   3  -3      395.76      415.60     33.12 o 
   9   3  -3     1390.99     1431.40     32.74 o 
  10   3  -3      563.55      585.37     27.30 o 
  11   3  -3     2382.16     2447.48     68.80 o 
  12   3  -3      691.98      691.20     35.54 o 
  13   3  -3     1559.45     1626.18     47.12 o 
  14   3  -3      184.88      189.18     55.20 o 
  15   3  -3      856.70      845.83     53.26 o 
  16   3  -3      319.64      334.29     41.85 o 
  17   3  -3     1334.44     1309.25     52.85 o 
  18   3  -3      333.70      342.92     39.84 o 
   1   4  -3      339.15      348.30     13.61 o 
   2   4  -3      204.76      224.74      8.83 o 
   3   4  -3     1024.72     1015.27     29.16 o 
   4   4  -3      602.11      611.55     18.49 o 
   5   4  -3      588.60      595.11     19.40 o 
   6   4  -3      321.64      327.12     17.69 o 
   7   4  -3      478.84      480.70     30.34 o 
   8   4  -3      556.72      562.67     26.28 o 
   9   4  -3      845.56      821.12     28.85 o 
  10   4  -3      401.99      389.87     21.56 o 
  11   4  -3     1250.53     1265.51     50.55 o 
  12   4  -3       30.03       31.12     15.74 o 
  13   4  -3     1513.89     1603.28     53.26 o 
  14   4  -3       66.20       51.79     21.71 o 
  15   4  -3     1442.33     1517.46     72.59 o 
  16   4  -3       30.06       26.30     15.37 o 
  17   4  -3      775.74      833.98     42.49 o 
   0   5  -3     2144.82     2327.15    101.05 o 
   1   5  -3     8425.88     7980.46    189.70 o 
   2   5  -3      424.73      391.04     15.06 o 
   3   5  -3     4100.38     3874.82     71.37 o 
   4   5  -3     2285.52     2344.88     70.88 o 
   5   5  -3     1357.54     1330.90     48.92 o 
   6   5  -3     1549.70     1483.36     43.99 o 
   7   5  -3     2969.62     3029.71     59.76 o 
   8   5  -3      187.57      178.07     14.30 o 
   9   5  -3     3639.13     3600.08    100.70 o 
  10   5  -3      898.90      884.20     55.01 o 
  11   5  -3     4783.97     4814.01    128.48 o 
  12   5  -3      306.42      302.68     14.65 o 
  13   5  -3      319.85      400.33     30.63 o 
  14   5  -3      264.93      279.45     32.85 o 
  15   5  -3      538.66      532.81     44.58 o 
  16   5  -3      167.01      182.80     65.60 o 
  17   5  -3      280.53      254.66     31.95 o 
   1   6  -3       27.48       45.12      9.69 o 
   2   6  -3      687.92      753.73     21.49 o 
   3   6  -3      544.37      575.12     25.16 o 
   4   6  -3       33.86       30.76      7.96 o 
   5   6  -3       73.17       64.76      7.05 o 
   6   6  -3      763.80      753.23     18.91 o 
   7   6  -3      182.43      189.29     11.94 o 
   8   6  -3     2705.66     2554.79    140.22 o 
   9   6  -3      423.80      422.19     10.47 o 
  10   6  -3      943.03      929.69     56.39 o 
  11   6  -3      171.99      175.79     15.56 o 
  12   6  -3      147.23      133.68     23.62 o 
  13   6  -3     1183.98     1149.90     50.72 o 
  14   6  -3      409.80      400.68     22.28 o 
  15   6  -3      385.13      435.21     40.96 o 
  16   6  -3      854.55      831.41     41.13 o 
  17   6  -3      201.43      155.98     66.52 o 
   0   7  -3     1446.26     1429.46     55.11 o 
   1   7  -3       54.66       54.49      5.47 o 
   2   7  -3     2847.72     2789.81     57.73 o 
   3   7  -3      807.35      849.50     34.75 o 
   4   7  -3     6940.94     6643.24     93.77 o 
   5   7  -3      731.86      712.81     19.08 o 
   6   7  -3     7806.71     7582.47    129.82 o 
   7   7  -3     1695.52     1779.61     63.47 o 
   8   7  -3     1730.15     1701.26     55.66 o 
   9   7  -3      828.71      831.82     51.97 o 
  10   7  -3      812.87      831.23     39.42 o 
  11   7  -3       81.47       59.26     20.39 o 
  12   7  -3      973.36      988.74     41.21 o 
  13   7  -3      150.53      142.39     50.77 o 
  14   7  -3     1598.34     1628.98     73.08 o 
  15   7  -3      442.32      398.22     31.72 o 
  16   7  -3     1721.46     1815.92     69.92 o 
   1   8  -3       77.54       70.95     24.84 o 
   2   8  -3      758.94      738.85     71.54 o 
   3   8  -3      560.25      543.47     23.70 o 
   4   8  -3     1183.36     1182.29     20.85 o 
   5   8  -3      109.66      102.10      9.00 o 
   6   8  -3      124.08      131.08     12.85 o 
   7   8  -3      864.37      845.27     48.35 o 
   8   8  -3     2334.53     2282.80     71.83 o 
   9   8  -3       79.25       80.55     26.66 o 
  10   8  -3      550.68      542.03     41.47 o 
  11   8  -3      217.14      195.92     16.00 o 
  12   8  -3      804.36      797.17     41.34 o 
  13   8  -3      269.63      247.60     32.18 o 
  14   8  -3      590.03      607.25     25.35 o 
  15   8  -3       29.38       21.92     15.37 o 
  16   8  -3      818.93      853.41     49.07 o 
   0   9  -3     8273.94     8493.41    295.23 o 
   1   9  -3     1515.87     1503.18     47.17 o 
   2   9  -3     2251.22     2249.18     96.01 o 
   3   9  -3      544.70      547.61     40.36 o 
   4   9  -3      493.51      487.59     37.53 o 
   5   9  -3     1035.67     1088.97     59.79 o 
   6   9  -3     4044.00     4097.81    124.35 o 
   7   9  -3      518.97      451.48     17.61 o 
   8   9  -3     1478.75     1488.31     50.76 o 
   9   9  -3      306.88      314.22     16.24 o 
  10   9  -3     1535.79     1596.82     65.61 o 
  11   9  -3      891.20      894.75     39.64 o 
  12   9  -3     2130.40     2156.58     93.89 o 
  13   9  -3      238.76      246.16     50.27 o 
  14   9  -3      246.35      268.70     31.64 o 
  15   9  -3       35.82       11.18     18.57 o 
   1  10  -3       75.76       72.62     22.64 o 
   2  10  -3      286.86      268.67     39.74 o 
   3  10  -3        6.59        3.10     14.21 o 
   4  10  -3     1287.05     1316.55     44.21 o 
   5  10  -3       14.68       14.32     12.71 o 
   6  10  -3      366.69      336.69     27.37 o 
   7  10  -3      734.37      705.67     39.20 o 
   8  10  -3      227.76      206.00     46.01 o 
   9  10  -3      541.25      540.74     44.12 o 
  10  10  -3        0.20       13.13     26.63 o 
  11  10  -3      265.14      316.38     25.72 o 
  12  10  -3      910.02      926.64     40.62 o 
  13  10  -3      330.68      326.59     31.46 o 
  14  10  -3      897.20      878.57     62.36 o 
   0  11  -3      621.12      581.58     61.90 o 
   1  11  -3      497.19      532.11     45.53 o 
   2  11  -3      170.16      196.70     60.66 o 
   3  11  -3     5679.87     5413.50    216.55 o 
   4  11  -3      112.52      108.54     37.61 o 
   5  11  -3     2132.27     2213.88     86.10 o 
   6  11  -3      426.23      444.81     37.79 o 
   7  11  -3     4801.03     4791.22    137.65 o 
   8  11  -3      294.78      250.97     32.89 o 
   9  11  -3      249.52      209.67    105.89 o 
  10  11  -3      361.18      353.94     74.52 o 
  11  11  -3      215.77      271.68     29.80 o 
  12  11  -3       31.58       22.13     21.59 o 
  13  11  -3      967.55      954.27     55.70 o 
   1  12  -3       84.95       76.93     23.21 o 
   2  12  -3      266.30      261.35     29.01 o 
   3  12  -3      501.75      481.61     47.03 o 
   4  12  -3      258.84      219.31     24.15 o 
   5  12  -3       73.88       52.18     19.27 o 
   6  12  -3       17.94       25.02     18.86 o 
   7  12  -3     3036.36     2928.99    171.94 o 
   8  12  -3      495.95      453.12     32.25 o 
   9  12  -3      642.03      640.86    180.68 o 
  10  12  -3      116.83       92.52     50.67 o 
  11  12  -3       66.51       70.17     31.12 o 
  12  12  -3      374.99      377.12     40.12 o 
   0  13  -3     1916.03     2057.36    198.31 o 
   1  13  -3     1658.55     1719.22     98.56 o 
   2  13  -3      838.22      828.24     55.39 o 
   3  13  -3     1176.22     1226.64     64.92 o 
   4  13  -3       37.95       41.45     21.27 o 
   5  13  -3      461.25      494.00     47.10 o 
   6  13  -3      230.43      247.69     50.36 o 
   7  13  -3     2681.16     2666.16    135.74 o 
   8  13  -3      496.20      495.62     53.73 o 
   9  13  -3      281.86      334.17     47.96 o 
  10  13  -3      503.35      515.34     81.18 o 
  11  13  -3      909.17      955.14     55.32 o 
   1  14  -3       31.72       26.45     17.50 o 
   2  14  -3       31.63       34.08     22.44 o 
   3  14  -3      325.58      333.04     38.48 o 
   4  14  -3      155.13      128.53     53.68 o 
   5  14  -3      305.50      308.06     54.88 o 
   6  14  -3       25.31       25.42     14.53 o 
   7  14  -3      338.99      233.97     91.02 o 
   8  14  -3      813.02      818.15     70.59 o 
   9  14  -3        3.92      -10.59     44.89 o 
  10  14  -3        1.20       -1.31     29.05 o 
   0  15  -3      606.13      644.73     43.81 o 
   1  15  -3      281.38      257.24     66.68 o 
   2  15  -3     1284.98     1316.21     68.78 o 
   3  15  -3       20.39       17.87     15.48 o 
   4  15  -3     1314.09     1333.49     69.36 o 
   5  15  -3       62.14       63.07     30.64 o 
   6  15  -3     1267.94     1250.13     83.54 o 
   7  15  -3       85.92       76.93     50.32 o 
   8  15  -3      903.67      869.52     89.28 o 
   1  16  -3       10.45        6.39     10.69 o 
   2  16  -3      393.97      356.65     41.73 o 
   3  16  -3        0.85       14.76      9.82 o 
   4  16  -3        2.79        7.06     14.48 o 
   5  16  -3       58.73       39.64     20.84 o 
   2   0  -2    19657.38    19655.82    547.34 o 
   4   0  -2     3907.85     4047.31     68.31 o 
   6   0  -2     2277.81     2246.80     79.84 o 
  10   0  -2     6489.03     6271.18    219.14 o 
  12   0  -2     2243.93     2386.16     95.53 o 
  14   0  -2     1503.63     1453.39     87.08 o 
  16   0  -2      879.36      856.21     62.56 o 
  18   0  -2     1090.32     1091.66     61.39 o 
   1   1  -2     2226.17     2200.97     25.06 o 
   2   1  -2      899.65      908.38      9.68 o 
   3   1  -2     1851.02     1904.25     14.78 o 
   4   1  -2      595.24      611.63     17.56 o 
   5   1  -2      479.72      528.20     13.92 o 
   6   1  -2     1943.62     2043.85     35.97 o 
   7   1  -2     5548.24     5631.65     60.04 o 
   8   1  -2     1079.56     1212.40     27.45 o 
   9   1  -2     1707.13     1657.64     78.70 o 
  10   1  -2      903.10      956.93     65.85 o 
  11   1  -2      467.97      495.51     37.03 o 
  12   1  -2     2347.60     2352.63     70.07 o 
  13   1  -2      878.97      853.64     62.27 o 
  14   1  -2     1992.29     2080.20     73.49 o 
  15   1  -2      191.16      188.01     46.81 o 
  16   1  -2     1317.19     1398.72     60.03 o 
  17   1  -2      636.47      600.60     39.87 o 
  18   1  -2      700.68      742.96     36.87 o 
  19   1  -2      797.40      828.49     42.17 o 
   0   2  -2     4822.01     4743.53     69.91 o 
   1   2  -2     1118.07     1086.24     13.70 o 
   2   2  -2     2666.53     2498.37     30.46 o 
   3   2  -2     7686.26     7448.84     66.94 o 
   4   2  -2     5512.48     5372.94     81.29 o 
   5   2  -2     9070.56     8767.41    175.54 o 
   6   2  -2     5948.65     5882.48     72.37 o 
   7   2  -2     4851.46     4435.04     70.60 o 
   8   2  -2     2543.50     2426.28     41.75 o 
   9   2  -2     3463.00     3473.42     61.20 o 
  10   2  -2      709.22      714.45     34.53 o 
  11   2  -2      138.68      149.40     43.37 o 
  12   2  -2     1772.81     1881.82     56.99 o 
  13   2  -2      586.92      589.88     39.02 o 
  14   2  -2     1899.98     2015.81     70.57 o 
  15   2  -2     3879.99     3938.66    106.31 o 
  16   2  -2      239.84      262.60     34.79 o 
  17   2  -2      536.06      565.10     43.32 o 
  18   2  -2      470.25      477.30     43.52 o 
  19   2  -2       63.09       62.73     24.46 o 
   1   3  -2      122.12      121.21      4.78 o 
   2   3  -2       30.10       31.93      5.20 o 
   3   3  -2      117.00      120.08      4.82 o 
   4   3  -2      461.45      494.93     13.35 o 
   5   3  -2      186.51      152.88      7.87 o 
   6   3  -2     1050.83     1096.36     35.84 o 
   7   3  -2     1795.09     1851.54     46.07 o 
   8   3  -2     1516.63     1549.30     47.66 o 
   9   3  -2     1063.30     1056.04     33.37 o 
  10   3  -2      378.12      384.26     22.96 o 
  11   3  -2      631.09      615.00     26.14 o 
  12   3  -2      126.87      122.98     22.89 o 
  13   3  -2     2287.21     2338.71     75.27 o 
  14   3  -2      227.82      251.47     19.36 o 
  15   3  -2     1719.64     1750.39     52.73 o 
  16   3  -2      214.18      219.72     67.69 o 
  17   3  -2     1122.11     1180.09     58.06 o 
  18   3  -2      478.71      464.49     29.82 o 
  19   3  -2     1465.42     1535.80     85.55 o 
   0   4  -2     1669.19     1585.93     27.30 o 
   1   4  -2    12245.30    11404.25    142.65 o 
   2   4  -2      763.82      828.45     11.48 o 
   3   4  -2    10216.40     9674.93    135.40 o 
   4   4  -2     1682.68     1876.94     27.54 o 
   5   4  -2     5292.14     5135.84     50.96 o 
   6   4  -2      240.20      229.99     11.37 o 
   7   4  -2     4482.28     4382.81     71.38 o 
   8   4  -2      123.61      119.11      7.77 o 
   9   4  -2     7058.30     6897.74     98.93 o 
  10   4  -2      721.11      714.02     30.69 o 
  11   4  -2     2896.97     2683.96     79.97 o 
  12   4  -2      859.88      878.02     30.49 o 
  13   4  -2     1899.05     1995.91     56.28 o 
  14   4  -2      442.52      444.73     23.46 o 
  15   4  -2     1615.57     1639.15     51.59 o 
  16   4  -2       75.46       78.37     24.57 o 
  17   4  -2      692.26      669.03     57.91 o 
  18   4  -2        2.71       11.22     14.20 o 
  19   4  -2      450.81      468.19     47.16 o 
   1   5  -2     1719.41     1868.31     39.79 o 
   2   5  -2     1406.09     1592.76     20.87 o 
   3   5  -2      902.79      947.96     33.10 o 
   4   5  -2      731.21      748.74     26.88 o 
   5   5  -2      662.73      725.38     26.53 o 
   6   5  -2     1141.43     1275.60     21.80 o 
   7   5  -2      293.52      320.50     13.19 o 
   8   5  -2      242.26      239.49     10.82 o 
   9   5  -2      295.71      304.37     18.07 o 
  10   5  -2      566.80      587.03     22.29 o 
  11   5  -2     2453.06     2441.37     62.18 o 
  12   5  -2      270.49      247.76     12.55 o 
  13   5  -2     1922.52     1975.12     53.74 o 
  14   5  -2      236.03      229.87     17.74 o 
  15   5  -2     1311.58     1341.95     60.06 o 
  16   5  -2      174.73      155.30     50.86 o 
  17   5  -2      302.28      265.90     35.00 o 
  18   5  -2      528.98      475.47     44.96 o 
   1   6  -2     5648.04     5454.01    160.01 o 
   2   6  -2     2323.99     2272.04     26.56 o 
   3   6  -2     1279.37     1291.21     28.78 o 
   4   6  -2    11314.48    11098.49    163.35 o 
   5   6  -2     2079.23     2016.66     68.22 o 
   6   6  -2     7562.22     7304.73    115.14 o 
   7   6  -2     1541.81     1563.72     53.05 o 
   8   6  -2     2544.61     2473.17     50.21 o 
   9   6  -2     2782.07     2695.36     74.75 o 
  11   6  -2     1733.07     1781.83     47.38 o 
  12   6  -2      154.71      154.95     23.82 o 
  13   6  -2     1590.49     1631.97     51.00 o 
  14   6  -2     2615.92     2546.40     56.29 o 
  15   6  -2       64.26       79.09     25.90 o 
  16   6  -2     3213.79     3328.55     50.35 o 
  17   6  -2      199.73      189.52     56.47 o 
  18   6  -2       76.52       69.06     22.39 o 
   1   7  -2      152.14      192.78     16.86 o 
   2   7  -2      505.58      519.51     32.69 o 
   3   7  -2      169.65      174.00      9.62 o 
   4   7  -2     3281.18     3397.10     58.26 o 
   5   7  -2      441.78      458.53     19.31 o 
   6   7  -2     2026.93     2029.15     67.95 o 
   7   7  -2      325.88      330.60     21.51 o 
   8   7  -2     2478.58     2510.34     53.82 o 
   9   7  -2      688.12      710.02     21.84 o 
  10   7  -2      569.71      600.71     29.85 o 
  11   7  -2      468.21      448.63     17.00 o 
  12   7  -2      180.96      192.64     15.90 o 
  13   7  -2      501.07      480.56     27.08 o 
  14   7  -2     2081.16     2047.01     75.06 o 
  15   7  -2      308.08      278.65     19.33 o 
  16   7  -2      875.66      946.24     48.53 o 
  17   7  -2      454.25      457.08     44.38 o 
  18   7  -2     1830.04     1850.01     62.25 o 
   0   8  -2     5722.53     5616.64    181.31 o 
   1   8  -2     1000.30     1078.83     54.96 o 
   2   8  -2     5275.06     4985.01    116.46 o 
   3   8  -2      298.47      322.28     12.88 o 
   4   8  -2     9002.13     8570.59    204.76 o 
   5   8  -2     2946.61     3067.16    143.58 o 
   6   8  -2     2855.96     2735.08     59.91 o 
   7   8  -2        7.87        7.94      4.01 o 
   8   8  -2     2912.42     2952.56     67.61 o 
   9   8  -2      947.50      923.46     36.45 o 
  10   8  -2     3922.96     3869.50     91.25 o 
  11   8  -2      428.88      431.15     18.92 o 
  12   8  -2      683.00      717.94     27.23 o 
  13   8  -2       53.32       54.86     15.15 o 
  14   8  -2     1622.31     1535.65     65.94 o 
  15   8  -2       34.11       30.99     15.36 o 
  16   8  -2      923.69      921.35     54.59 o 
  17   8  -2       61.10       38.36     18.31 o 
   1   9  -2      112.82      103.01     34.01 o 
   2   9  -2      396.58      417.12     37.21 o 
   3   9  -2      220.16      238.52     30.41 o 
   4   9  -2      140.52      123.98     11.86 o 
   5   9  -2      469.50      485.95     29.10 o 
   6   9  -2      664.14      656.50     26.95 o 
   7   9  -2      129.14      130.85     20.73 o 
   8   9  -2      310.38      310.92     33.26 o 
   9   9  -2        1.16        2.25      8.74 o 
  10   9  -2     1823.64     1824.12     47.15 o 
  11   9  -2      577.50      580.02     21.98 o 
  12   9  -2      643.36      659.85     30.06 o 
  13   9  -2      357.84      384.00     22.49 o 
  14   9  -2      809.71      820.77     44.28 o 
  15   9  -2       98.89      105.06     36.64 o 
  16   9  -2      533.11      532.10     66.08 o 
   0  10  -2     3982.52     3851.35    135.23 o 
   1  10  -2     1886.03     1897.29     53.76 o 
   2  10  -2     1503.77     1490.27     69.65 o 
   3  10  -2     1941.21     1993.64     93.77 o 
   4  10  -2      964.93      982.61     24.76 o 
   5  10  -2     4415.27     4442.57    111.24 o 
   6  10  -2     1064.76     1027.49     42.32 o 
   7  10  -2     2386.61     2538.66     83.57 o 
   8  10  -2     1249.94     1253.27     70.65 o 
   9  10  -2     1290.22     1349.03     41.50 o 
  10  10  -2     2642.00     2742.76     72.12 o 
  11  10  -2      422.70      402.26     26.00 o 
  12  10  -2      818.55      814.80     34.48 o 
  13  10  -2      881.02      850.09     41.11 o 
  14  10  -2      152.05      137.98     38.66 o 
  15  10  -2      662.51      636.09     46.22 o 
  16  10  -2        2.36       -0.87      9.48 o 
   1  11  -2      160.10      157.06     52.71 o 
   2  11  -2      102.77      116.65     35.84 o 
   3  11  -2      855.14      835.38     46.77 o 
   4  11  -2      116.83      126.05     43.58 o 
   5  11  -2      723.72      698.49     40.89 o 
   6  11  -2       15.90       16.14     10.73 o 
   7  11  -2     2147.26     2235.87     71.69 o 
   8  11  -2      129.63      138.39     14.06 o 
   9  11  -2     1959.41     2073.84     56.15 o 
  10  11  -2      431.09      405.57     23.43 o 
  11  11  -2      241.78      262.70     25.49 o 
  12  11  -2       69.92       67.77     18.18 o 
  13  11  -2       78.87       77.40     24.38 o 
  14  11  -2        7.06       -2.41     14.97 o 
  15  11  -2      839.64      778.19     40.81 o 
   0  12  -2      719.57      774.32     79.10 o 
   1  12  -2     1344.70     1431.13     63.18 o 
   2  12  -2      435.41      416.53     22.72 o 
   3  12  -2     3263.30     3456.17    132.23 o 
   4  12  -2      188.01      184.89     72.39 o 
   5  12  -2     6843.98     6808.88    176.49 o 
   6  12  -2      258.11      240.56     30.50 o 
   7  12  -2     1288.21     1400.08     50.66 o 
   8  12  -2      827.35      819.37     58.57 o 
   9  12  -2     1292.76     1321.46     80.36 o 
  10  12  -2      463.45      495.44     28.01 o 
  11  12  -2      115.39      101.57     31.96 o 
  12  12  -2      238.22      176.00     64.66 o 
  13  12  -2     1344.05     1278.72     54.28 o 
  14  12  -2       56.03       38.85     19.57 o 
   1  13  -2      402.06      393.80     28.90 o 
   2  13  -2     2249.40     2265.71     89.42 o 
   3  13  -2      140.38      141.51     45.75 o 
   4  13  -2      523.26      511.12     38.39 o 
   5  13  -2      228.84      246.46     40.64 o 
   6  13  -2      175.65      170.53     48.90 o 
   7  13  -2       24.47       19.60     14.23 o 
   8  13  -2        0.69       -0.20      9.62 o 
   9  13  -2      358.63      351.34     22.66 o 
  10  13  -2       14.09       11.23      8.94 o 
  11  13  -2      884.37      847.94     35.52 o 
  12  13  -2      587.34      551.76     55.00 o 
  13  13  -2      110.90      103.84     37.37 o 
   0  14  -2     1527.89     1610.62     80.29 o 
   1  14  -2      911.99      922.61     69.86 o 
   2  14  -2     1584.75     1671.56     57.95 o 
   3  14  -2      514.43      546.97     49.29 o 
   4  14  -2     1305.51     1301.79     87.45 o 
   5  14  -2      428.58      424.83     45.12 o 
   6  14  -2      539.09      579.94     42.02 o 
   7  14  -2      206.44      208.86     39.04 o 
   8  14  -2     1114.56     1165.83     69.68 o 
   9  14  -2      691.12      728.70     38.20 o 
  10  14  -2      632.24      648.29     31.80 o 
  11  14  -2      805.64      791.76     37.78 o 
  12  14  -2      752.39      706.81     37.80 o 
   1  15  -2      132.24      133.05     47.09 o 
   2  15  -2        4.12       -3.10     15.43 o 
   3  15  -2       77.60       85.19     30.63 o 
   4  15  -2      156.98      130.93     49.34 o 
   5  15  -2       10.71        8.98     11.12 o 
   6  15  -2      231.41      249.84     27.30 o 
   7  15  -2       20.56       18.79     12.01 o 
   8  15  -2      574.62      549.10     40.53 o 
   9  15  -2       27.02       40.24     14.45 o 
  10  15  -2      932.20      921.66     48.03 o 
   0  16  -2      832.47      776.35     94.09 o 
   1  16  -2       17.62       16.20     15.73 o 
   2  16  -2      515.94      554.08     54.64 o 
   3  16  -2        0.55        7.71     13.92 o 
   4  16  -2     2381.52     2498.68     70.70 o 
   5  16  -2      514.96      483.17     40.26 o 
   6  16  -2     2785.84     2758.11     53.29 o 
   7  16  -2      193.83      179.82     82.01 o 
   8  16  -2      390.76      392.50     54.22 o 
   1  17  -2      252.14      256.88     69.91 o 
   2  17  -2       94.04       74.60     40.17 o 
   3  17  -2      419.34      408.22     53.01 o 
   4  17  -2       44.21       25.84     27.13 o 
   5  17  -2       24.62       30.74     14.11 o 
   6  17  -2      335.20      316.97     45.79 o 
   4   0  -1    15205.98    14166.66    243.02 o 
   6   0  -1     1359.15     1528.87     24.65 o 
  10   0  -1     2984.43     2900.10    101.46 o 
  12   0  -1     4827.03     4856.86    171.24 o 
  14   0  -1     2341.61     2343.10    142.47 o 
  16   0  -1      985.22     1047.51     69.21 o 
  18   0  -1      741.42      714.39     59.54 o 
  20   0  -1     1808.67     1738.91    125.84 o 
   0   1  -1     2295.59     2061.56     28.35 o 
   1   1  -1     1521.79     1503.57     12.40 o 
   3   1  -1     6269.72     5924.30     71.74 o 
   4   1  -1    10947.64    10311.53    180.90 o 
   5   1  -1    14674.08    13915.92    245.36 o 
   6   1  -1     9362.22     9201.63     99.41 o 
   7   1  -1      905.15      918.45     14.43 o 
   8   1  -1     5971.54     5685.81     96.57 o 
   9   1  -1     1198.99     1400.17     31.66 o 
  10   1  -1     6049.19     5583.38    105.57 o 
  11   1  -1      447.41      502.08     26.42 o 
  12   1  -1     4369.93     4326.55     77.75 o 
  13   1  -1     1130.15     1196.25     35.60 o 
  14   1  -1      513.41      538.13     39.53 o 
  15   1  -1      973.54     1016.01     36.09 o 
  16   1  -1     2008.44     2085.59     67.23 o 
  17   1  -1      193.97      181.82     54.43 o 
  18   1  -1      269.19      286.00     23.84 o 
  19   1  -1       72.52       71.96     29.72 o 
  20   1  -1      780.52      774.26     53.43 o 
   1   2  -1     9152.82     8880.99    137.62 o 
   2   2  -1     5919.43     5816.66     53.60 o 
   3   2  -1      147.59      170.79      3.40 o 
   4   2  -1      373.18      390.41      7.49 o 
   5   2  -1      967.17     1132.31     20.40 o 
   6   2  -1     1925.20     2008.16     22.99 o 
   7   2  -1     2074.43     1947.67     26.58 o 
   8   2  -1     3454.54     3524.89     45.66 o 
   9   2  -1     5779.29     5695.99     58.98 o 
  10   2  -1      530.03      530.11     21.99 o 
  11   2  -1      330.04      329.48     19.99 o 
  12   2  -1      956.21      979.94     46.55 o 
  13   2  -1      404.55      444.52     25.36 o 
  14   2  -1      821.69      788.05     43.80 o 
  15   2  -1      370.83      380.56     40.40 o 
  16   2  -1     1092.55     1077.99     33.75 o 
  17   2  -1     2463.62     2456.91     95.20 o 
  18   2  -1     1620.82     1574.50     74.50 o 
  19   2  -1     1365.37     1421.46     62.32 o 
  20   2  -1      727.02      767.16     42.83 o 
   0   3  -1     2354.10     2378.62     40.82 o 
   2   3  -1     4721.77     4616.07     59.01 o 
   3   3  -1     7950.39     7657.25     66.52 o 
   4   3  -1     5082.83     4920.12     49.15 o 
   5   3  -1     9927.06     9459.41     96.44 o 
   6   3  -1     2210.67     2155.08     31.07 o 
   7   3  -1     8241.26     7846.61     86.24 o 
   8   3  -1      616.86      622.15     23.90 o 
   9   3  -1     3412.29     2994.30     47.35 o 
  10   3  -1       55.42       65.89     16.15 o 
  11   3  -1     4949.21     4731.34     72.34 o 
  12   3  -1      166.19      158.37     12.64 o 
  13   3  -1     2969.51     3011.47     76.76 o 
  14   3  -1      592.60      597.16     30.45 o 
  15   3  -1     1330.64     1360.32     43.33 o 
  16   3  -1     1325.03     1364.57     37.60 o 
  17   3  -1      544.11      580.81     32.04 o 
  18   3  -1      120.44      101.96     35.25 o 
  19   3  -1      635.20      657.68     56.08 o 
  20   3  -1       13.57        9.27     10.41 o 
   1   4  -1      419.15      470.55     22.45 o 
   2   4  -1    12838.54    12997.06    128.51 o 
   3   4  -1     7227.77     7340.32     69.59 o 
   4   4  -1       26.84       42.75      7.93 o 
   5   4  -1      870.32      893.92     12.32 o 
   6   4  -1      768.29      790.77     12.99 o 
   7   4  -1      962.84     1086.12     26.13 o 
   8   4  -1      165.16      145.80     11.32 o 
   9   4  -1      926.75      922.48     26.93 o 
  10   4  -1      591.65      629.27     21.01 o 
  11   4  -1     1727.45     1685.42     31.79 o 
  12   4  -1      614.24      640.87     25.38 o 
  13   4  -1     3407.03     3390.66     86.04 o 
  14   4  -1     1755.10     1752.05     47.64 o 
  15   4  -1      931.85      914.76     33.25 o 
  16   4  -1       72.30       57.49     17.28 o 
  17   4  -1     2009.93     1913.39     80.65 o 
  18   4  -1      591.29      568.51     37.98 o 
  19   4  -1      464.33      487.90     49.80 o 
   0   5  -1     1485.58     1452.02     60.88 o 
   1   5  -1    10816.61    10043.49    115.85 o 
   2   5  -1     7621.28     7437.15     68.08 o 
   3   5  -1    13224.17    12781.47    192.72 o 
   4   5  -1     1548.18     1562.43     19.79 o 
   6   5  -1      858.18      854.39     23.74 o 
   7   5  -1     4252.63     4258.93     55.81 o 
   8   5  -1     1112.72     1101.20     22.84 o 
   9   5  -1     8079.88     8076.25    114.60 o 
  10   5  -1      311.77      291.56     20.37 o 
  11   5  -1     5333.47     5195.13     80.12 o 
  12   5  -1      718.19      722.45     25.54 o 
  13   5  -1     1354.73     1366.28     29.57 o 
  14   5  -1      441.43      458.87     19.17 o 
  15   5  -1      526.42      520.93     25.61 o 
  16   5  -1      167.88      139.98     38.30 o 
  17   5  -1      604.57      575.82     33.95 o 
  18   5  -1      142.46      126.03     43.58 o 
  19   5  -1     1116.87     1138.68     60.82 o 
   1   6  -1      629.69      666.30     12.27 o 
   2   6  -1      934.82     1111.78     16.17 o 
   3   6  -1     3307.36     3337.00     40.46 o 
   4   6  -1     2024.56     2203.37     30.99 o 
   5   6  -1       20.01       44.32     11.91 o 
   6   6  -1      579.19      581.88     25.14 o 
   7   6  -1       85.23      101.27      8.45 o 
   8   6  -1     4714.00     4681.57     69.74 o 
   9   6  -1       42.85       58.06     13.73 o 
  10   6  -1     1242.01     1294.88     55.57 o 
  11   6  -1     1004.73     1016.03     24.02 o 
  12   6  -1      197.18      202.42     18.18 o 
  13   6  -1     3430.40     3523.80     84.57 o 
  14   6  -1      187.41      187.52     17.73 o 
  15   6  -1      570.61      578.82     29.45 o 
  16   6  -1     1877.39     1832.84     73.39 o 
  17   6  -1      443.41      428.60     22.93 o 
  18   6  -1     1850.87     1986.09     86.95 o 
  19   6  -1      275.18      292.44     35.93 o 
   0   7  -1     2646.83     2430.69     54.29 o 
   1   7  -1      422.76      435.91     22.51 o 
   2   7  -1     8997.82     8677.91    116.52 o 
   3   7  -1     2001.72     1956.10     29.11 o 
   4   7  -1     5526.97     5123.01     83.42 o 
   5   7  -1     2043.98     2163.50     47.67 o 
   6   7  -1     8844.95     8355.13    210.63 o 
   7   7  -1      520.61      542.98     20.35 o 
   8   7  -1     3476.77     3472.39     54.53 o 
   9   7  -1      320.76      344.63     22.65 o 
  10   7  -1     1217.34     1240.30     27.79 o 
  11   7  -1      445.81      409.32     23.23 o 
  12   7  -1     5169.72     5271.54    126.36 o 
  13   7  -1       15.06       11.72      9.50 o 
  14   7  -1     1701.11     1849.96     40.74 o 
  15   7  -1     1560.44     1610.22     55.65 o 
  16   7  -1      511.05      526.90     27.34 o 
  17   7  -1      220.74      213.25     29.60 o 
  18   7  -1      301.54      270.84     24.44 o 
   1   8  -1     2581.20     2761.47     52.28 o 
   2   8  -1      650.89      710.45     33.69 o 
   3   8  -1     1621.75     1669.25     38.94 o 
   4   8  -1     1054.75     1131.47     21.29 o 
   5   8  -1      263.05      347.20     19.65 o 
   6   8  -1     1133.47     1199.90     48.73 o 
   7   8  -1      878.01      907.97     51.47 o 
   8   8  -1      449.55      450.61     24.72 o 
   9   8  -1      435.19      464.49     22.56 o 
  10   8  -1      970.19      994.41     31.39 o 
  11   8  -1      767.83      776.75     36.15 o 
  12   8  -1     1714.36     1777.41     46.97 o 
  13   8  -1      632.85      628.49     23.12 o 
  14   8  -1     1026.33     1056.44     27.78 o 
  15   8  -1      137.55      117.08     34.53 o 
  16   8  -1     1250.86     1324.41     54.24 o 
  17   8  -1      251.42      190.93     63.46 o 
  18   8  -1      618.86      619.22     55.98 o 
   0   9  -1     9246.17     8839.12    286.27 o 
   1   9  -1     2470.61     2377.26     67.09 o 
   2   9  -1     8042.39     7836.98    141.61 o 
   3   9  -1     2169.47     2209.42     82.13 o 
   4   9  -1      754.95      693.24     32.20 o 
   5   9  -1      159.53      158.28     19.38 o 
   6   9  -1     2314.85     2357.23     74.38 o 
   7   9  -1      577.35      566.79     34.65 o 
   8   9  -1     3672.79     3642.53     66.02 o 
   9   9  -1     1899.72     1986.86     54.15 o 
  10   9  -1     2561.82     2562.33     69.61 o 
  11   9  -1      527.61      520.36     29.90 o 
  12   9  -1     2669.74     2722.90     72.15 o 
  13   9  -1      211.73      203.16     21.37 o 
  14   9  -1      332.30      316.22     27.16 o 
  15   9  -1      250.10      238.84     25.49 o 
  16   9  -1      638.89      592.78     34.44 o 
  17   9  -1      173.76      121.24     41.81 o 
   1  10  -1      184.43      200.98     18.29 o 
   2  10  -1     1837.44     1949.67     85.66 o 
   3  10  -1      261.40      311.81     27.49 o 
   4  10  -1      746.35      793.87     43.19 o 
   5  10  -1       66.81       78.59     20.92 o 
   6  10  -1      171.38      185.03     16.89 o 
   7  10  -1      352.77      377.09     25.97 o 
   8  10  -1      412.99      441.14     26.99 o 
   9  10  -1      633.77      647.62     30.89 o 
  10  10  -1      175.22      168.81     33.08 o 
  11  10  -1      307.61      304.04     15.01 o 
  12  10  -1     1769.59     1756.43     40.28 o 
  13  10  -1      961.81      908.57     38.32 o 
  14  10  -1     1644.60     1607.80     66.32 o 
  15  10  -1      556.24      570.38     22.00 o 
  16  10  -1      381.42      366.28     22.84 o 
  17  10  -1      511.13      543.64     38.01 o 
   0  11  -1     1066.12     1104.23    102.56 o 
   1  11  -1     1264.14     1337.63     87.22 o 
   2  11  -1      643.95      708.49     57.48 o 
   3  11  -1     4551.71     4428.01     94.13 o 
   4  11  -1       78.23      120.13     25.19 o 
   5  11  -1     8217.13     8137.54    162.62 o 
   6  11  -1      215.73      230.12     22.12 o 
   7  11  -1     2372.99     2376.53     79.57 o 
   8  11  -1      439.76      432.52     17.35 o 
   9  11  -1     1404.51     1383.02     37.73 o 
  10  11  -1      128.97      135.87     29.86 o 
  11  11  -1     1177.74     1188.23     32.80 o 
  12  11  -1      225.48      210.02     26.96 o 
  13  11  -1     1216.13     1243.19     51.80 o 
  14  11  -1       14.04        6.32      6.96 o 
  15  11  -1     1826.79     1882.79     62.73 o 
  16  11  -1       23.64       25.20     15.76 o 
   1  12  -1      656.36      676.48     39.09 o 
   2  12  -1      377.52      437.17     41.25 o 
   3  12  -1      107.86      107.69     28.57 o 
   4  12  -1      356.85      360.40     28.45 o 
   5  12  -1      273.44      291.49     26.51 o 
   6  12  -1      237.80      235.26     21.82 o 
   7  12  -1     1320.93     1355.19     33.76 o 
   8  12  -1      590.28      571.00     24.16 o 
   9  12  -1     1685.19     1700.35     37.11 o 
  10  12  -1      488.25      454.45     31.29 o 
  11  12  -1       72.60       70.34     20.32 o 
  12  12  -1      316.68      289.16     23.18 o 
  13  12  -1      626.93      604.92     37.00 o 
  14  12  -1       35.33       28.96     13.49 o 
  15  12  -1      451.11      483.76     37.17 o 
   0  13  -1     3441.57     3659.86    197.36 o 
   1  13  -1     4908.81     4964.77    186.17 o 
   2  13  -1     1428.16     1508.26     66.48 o 
   3  13  -1     1053.48     1076.00     77.00 o 
   4  13  -1      325.89      309.25     18.26 o 
   5  13  -1      440.65      458.06     24.93 o 
   6  13  -1      549.08      534.88     28.75 o 
   7  13  -1     1355.53     1359.45     40.55 o 
   8  13  -1      429.14      417.52     26.20 o 
   9  13  -1     2060.20     2051.34     68.03 o 
  10  13  -1     1660.21     1629.82     63.24 o 
  11  13  -1     1117.09     1130.78     46.67 o 
  12  13  -1      399.93      370.10     20.43 o 
  13  13  -1      320.77      332.62     18.33 o 
  14  13  -1       26.14       18.42     11.58 o 
   1  14  -1      162.76      165.99     56.31 o 
   2  14  -1       19.03        4.73     15.72 o 
   3  14  -1      565.59      602.01     47.33 o 
   4  14  -1      651.28      636.36     39.62 o 
   5  14  -1       42.53       28.16     10.72 o 
   6  14  -1      393.72      359.81     27.74 o 
   7  14  -1       15.18       15.05     11.57 o 
   8  14  -1      156.08      169.62     22.00 o 
   9  14  -1      154.51      134.92     35.23 o 
  10  14  -1      368.73      372.03     26.94 o 
  11  14  -1      197.74      215.18     26.17 o 
  12  14  -1      774.76      739.14     44.88 o 
  13  14  -1     1486.45     1446.74     67.59 o 
   0  15  -1      574.51      603.26     63.76 o 
   1  15  -1      675.37      746.49     65.86 o 
   2  15  -1     1695.42     1761.53     86.43 o 
   3  15  -1      271.82      260.91     85.07 o 
   4  15  -1     1849.19     1954.71     94.50 o 
   5  15  -1      394.12      368.64     32.89 o 
   6  15  -1     2281.85     2357.25    138.65 o 
   7  15  -1      243.37      227.85     39.46 o 
   8  15  -1     1754.56     1797.20     74.60 o 
   9  15  -1        6.18        3.25     13.95 o 
  10  15  -1      636.60      609.17     47.35 o 
  11  15  -1      379.17      349.93     24.44 o 
   1  16  -1       37.26       31.75     19.46 o 
   2  16  -1      316.27      308.58    111.71 o 
   3  16  -1      301.36      296.91    114.00 o 
   4  16  -1       36.77       25.64     17.40 o 
   5  16  -1        0.28        5.22     21.77 o 
   6  16  -1      541.01      569.09     59.76 o 
   7  16  -1      201.13      154.57     43.74 o 
   8  16  -1     1326.03     1312.14     53.15 o 
   9  16  -1       24.32       21.66     14.27 o 
  10  16  -1      194.76      149.56     49.84 o 
   1  17  -1     1056.38     1145.00     68.33 o 
   2  17  -1     1423.05     1454.26     89.61 o 
   3  17  -1      343.83      335.27     38.95 o 
   4  17  -1     1274.55     1262.90     91.20 o 
   5  17  -1       16.70       15.04     25.45 o 
   6  17  -1      878.20      874.31     48.91 o 
   7  17  -1       68.61       72.28     19.06 o 
   8  17  -1      345.70      336.06     38.60 o 
   1  18  -1      105.38      118.55     47.83 o 
   2  18  -1        9.92        8.87     21.93 o 
   3  18  -1      642.32      626.68     71.11 o 
   4  18  -1       81.83       52.50     30.02 o 
   5  18  -1      199.26      155.38     58.93 o 
   2   0   0     1011.30      939.26     15.14 o 
   4   0   0     1702.85     1822.60     23.94 o 
   6   0   0     7790.70     7517.38     91.10 o 
   8   0   0     2527.10     2223.61     33.44 o 
  10   0   0    18996.89    18264.99    257.58 o 
  12   0   0     7357.42     7240.61    205.15 o 
  14   0   0     1003.22     1009.94     48.19 o 
  16   0   0      177.98      153.33     51.32 o 
  18   0   0     2470.34     2459.85    146.17 o 
  20   0   0     1304.89     1294.71     85.42 o 
   1   1   0      258.20      274.90      5.07 o 
   2   1   0       38.23       53.51      2.10 o 
   3   1   0     1338.92     1257.96     17.84 o 
   4   1   0     8680.73     8166.18     86.77 o 
   5   1   0     3903.94     4120.35     29.12 o 
   6   1   0       96.44      112.76      4.32 o 
   7   1   0     3809.47     3875.07     35.24 o 
   8   1   0      151.21      146.30      6.75 o 
   9   1   0      146.31      100.63      9.54 o 
  10   1   0     2532.87     2729.92     26.50 o 
  11   1   0      158.20      199.38     13.78 o 
  12   1   0     1264.31     1255.17     52.14 o 
  13   1   0       12.47       15.40      8.42 o 
  14   1   0     6405.97     6805.78    250.49 o 
  15   1   0     2109.30     2098.94     62.21 o 
  16   1   0     1248.71     1295.17     42.48 o 
  17   1   0       43.90       43.65     16.74 o 
  18   1   0      247.72      240.66     24.86 o 
  19   1   0      233.14      232.17     20.23 o 
  20   1   0     1145.03     1138.85     55.47 o 
   1   2   0     4394.99     4208.60     65.64 o 
   2   2   0      908.48      811.69      7.89 o 
   3   2   0     3048.89     2843.78     22.49 o 
   4   2   0    14055.65    13788.41    305.08 o 
   5   2   0    13687.24    12804.52    155.66 o 
   6   2   0     6527.63     6270.74     47.73 o 
   7   2   0    10305.62     9805.66     84.01 o 
   8   2   0     3917.71     3721.44     47.64 o 
   9   2   0     2856.74     2725.88     39.87 o 
  10   2   0     2408.69     2474.15     51.89 o 
  11   2   0      431.54      426.77     19.35 o 
  12   2   0      994.08     1076.65     46.39 o 
  13   2   0     1745.98     1846.35     36.66 o 
  14   2   0     2742.44     2866.43     79.93 o 
  15   2   0     1526.35     1483.60     41.56 o 
  16   2   0      184.03      188.82     25.21 o 
  17   2   0     1589.09     1620.15     56.70 o 
  18   2   0      205.63      229.91     26.62 o 
  19   2   0       11.55       21.52     12.91 o 
  20   2   0      162.42      137.11     40.59 o 
   1   3   0     6030.95     6012.08     90.44 o 
   2   3   0     5298.41     5329.31     48.23 o 
   3   3   0     1007.64     1095.90     14.13 o 
   4   3   0        0.18        6.13      3.15 o 
   5   3   0      671.43      711.78      7.90 o 
   6   3   0      842.92      839.19      9.22 o 
   7   3   0      953.61      912.46     11.91 o 
   8   3   0     1126.05     1092.37     14.59 o 
   9   3   0     1174.02     1142.64     16.15 o 
  10   3   0       27.79       38.92      9.01 o 
  11   3   0     2672.01     2680.42     51.19 o 
  12   3   0       31.52       41.37     12.22 o 
  13   3   0      904.43      942.26     25.97 o 
  14   3   0      202.04      210.65     30.42 o 
  15   3   0     4345.51     4416.99    104.71 o 
  16   3   0      351.12      349.71     20.42 o 
  17   3   0      549.63      625.97     32.89 o 
  18   3   0      137.45      163.15     25.79 o 
  19   3   0     1869.31     1874.26     64.84 o 
  20   3   0      222.02      172.85     52.50 o 
   0   4   0     1459.73     1482.86     31.55 o 
   2   4   0      173.09      210.65      4.88 o 
   3   4   0     7094.91     6400.80    114.24 o 
   4   4   0        0.13        4.63      3.21 o 
   5   4   0     3268.03     3019.56     26.21 o 
   6   4   0      245.46      248.86      6.72 o 
   7   4   0     5108.48     4707.36     48.16 o 
   8   4   0       69.77       72.74     14.68 o 
   9   4   0     7050.84     6851.04     63.79 o 
  10   4   0      788.90      780.12     31.68 o 
  11   4   0     6532.10     6417.83    103.03 o 
  12   4   0        9.33       14.64      8.31 o 
  13   4   0     3790.35     3917.03    106.56 o 
  14   4   0        5.21       13.64      8.05 o 
  15   4   0      244.73      286.83     20.10 o 
  16   4   0      214.44      187.33     46.71 o 
  17   4   0      564.26      515.12     26.71 o 
  18   4   0       98.77       69.97     21.83 o 
  19   4   0     1170.48     1095.31     36.71 o 
  20   4   0       34.40       33.04     16.08 o 
   1   5   0     1547.91     1550.29     16.62 o 
   2   5   0       94.13       92.58      4.69 o 
   3   5   0     2590.93     2531.99     38.18 o 
   4   5   0        2.77        0.39      4.29 o 
   5   5   0     4450.96     4617.52     48.36 o 
   6   5   0     2155.43     2176.11     26.06 o 
   7   5   0      757.59      908.36     30.50 o 
   8   5   0       86.61       56.66     11.27 o 
   9   5   0      170.82      199.62     13.24 o 
  10   5   0      336.58      327.75     17.48 o 
  11   5   0     5394.59     5363.60    121.07 o 
  12   5   0      248.82      256.64     15.11 o 
  13   5   0     3452.77     3435.92     89.26 o 
  14   5   0      133.60      119.10     30.94 o 
  15   5   0     2203.75     2262.37     59.96 o 
  16   5   0      108.58      116.97     29.87 o 
  17   5   0      271.95      298.76     28.83 o 
  18   5   0      319.22      316.46     27.73 o 
  19   5   0      206.03      222.50     19.09 o 
   0   6   0     2336.58     2104.39     31.44 o 
   1   6   0     5804.43     5568.59     48.03 o 
   2   6   0     2434.10     2238.36     21.72 o 
   3   6   0     4398.52     4307.38     51.04 o 
   4   6   0     8578.03     8123.81    173.21 o 
   5   6   0      154.84      130.12      6.28 o 
   6   6   0    10241.13    10120.38    114.59 o 
   7   6   0     2032.65     1917.39     25.88 o 
   8   6   0     5080.20     4956.34     73.46 o 
   9   6   0     4610.50     4441.28     70.89 o 
  10   6   0       75.98       69.10     17.07 o 
  11   6   0     4039.20     4028.25     69.05 o 
  12   6   0      821.38      813.42     27.23 o 
  13   6   0      732.37      756.06     36.63 o 
  14   6   0     2788.78     2897.83     75.33 o 
  15   6   0      113.66      109.72     29.18 o 
  16   6   0     1003.81     1011.83     38.95 o 
  17   6   0       86.56       82.78     23.09 o 
  18   6   0     1300.44     1295.57     49.66 o 
  19   6   0      234.79      226.38     26.79 o 
   1   7   0        6.54        5.93      4.12 o 
   2   7   0     2548.44     2572.73     35.33 o 
   3   7   0      239.82      266.27      9.51 o 
   4   7   0        4.77        5.86      5.68 o 
   5   7   0        4.88        7.93      4.15 o 
   6   7   0     4062.27     4291.90     60.79 o 
   7   7   0      910.04      908.48     29.80 o 
   8   7   0      375.65      359.08     16.54 o 
   9   7   0      753.72      786.47     34.82 o 
  10   7   0     1641.47     1689.92     32.90 o 
  11   7   0      129.59      122.69     21.85 o 
  12   7   0     1533.45     1582.42     44.81 o 
  13   7   0      172.80      207.01     47.29 o 
  14   7   0      163.07      158.84     37.22 o 
  15   7   0        3.88        0.55     10.50 o 
  16   7   0     3344.13     3455.23     81.22 o 
  17   7   0      784.09      780.97     38.96 o 
  18   7   0     1969.50     2063.30     61.88 o 
  19   7   0      336.07      312.00     33.09 o 
   0   8   0     2832.14     2651.21     46.67 o 
   1   8   0     1605.22     1665.47     25.44 o 
   2   8   0     9598.45     9503.02     89.48 o 
   3   8   0      395.07      422.43     17.14 o 
   4   8   0    12328.96    12120.36    130.87 o 
   5   8   0      382.71      363.65     14.42 o 
   6   8   0     2383.38     2075.40     68.13 o 
   7   8   0       26.89       30.42     10.14 o 
   8   8   0     4299.65     4064.88     77.69 o 
   9   8   0      952.28      967.27     44.57 o 
  10   8   0     4090.90     4209.12     69.78 o 
  11   8   0      182.38      165.53     36.61 o 
  12   8   0      799.95      818.08     41.08 o 
  13   8   0        8.33        5.66      6.54 o 
  14   8   0     1521.65     1571.48     39.66 o 
  15   8   0       61.56       50.98     18.76 o 
  16   8   0      960.20      956.40     37.91 o 
  17   8   0        7.84       10.75      8.57 o 
  18   8   0     1100.10     1095.36     46.70 o 
   1   9   0       31.31       25.60      6.29 o 
   2   9   0     1385.64     1464.72     19.56 o 
   3   9   0      188.41      220.61     11.31 o 
   4   9   0     1384.21     1416.24     43.60 o 
   5   9   0      308.49      361.85     13.68 o 
   6   9   0        5.32       14.44      5.95 o 
   7   9   0       71.15       92.78     22.42 o 
   8   9   0      267.98      282.98     18.77 o 
   9   9   0      309.64      330.74     18.60 o 
  10   9   0      213.27      227.26     21.22 o 
  11   9   0      525.23      553.77     31.41 o 
  12   9   0     2604.48     2599.00     69.10 o 
  13   9   0      186.27      157.62     33.75 o 
  14   9   0     1497.96     1621.90     50.78 o 
  15   9   0       36.39       22.84     12.66 o 
  16   9   0      215.37      242.16     20.96 o 
  17   9   0       72.97       78.21     20.68 o 
  18   9   0      867.82      896.38     50.27 o 
   0  10   0     5202.09     4867.73    199.73 o 
   1  10   0     4777.23     4635.54     91.45 o 
   2  10   0     2214.68     2119.55     67.63 o 
   3  10   0     2663.87     2570.96     42.90 o 
   4  10   0      926.77      943.86     44.42 o 
   5  10   0     2107.46     2039.63     37.99 o 
   6  10   0       58.65       79.52     18.53 o 
   7  10   0     2642.24     2648.83     49.51 o 
   8  10   0     1761.22     1832.94     39.30 o 
   9  10   0     1172.39     1222.50     36.79 o 
  10  10   0     7015.72     6906.33    155.04 o 
  11  10   0     2382.97     2458.54     63.14 o 
  12  10   0      335.06      367.63     24.38 o 
  13  10   0      663.91      703.23     34.36 o 
  14  10   0      224.52      238.64     20.91 o 
  15  10   0      334.65      344.76     18.56 o 
  16  10   0       11.33       12.53     10.05 o 
  17  10   0      510.59      514.85     31.77 o 
   1  11   0     1582.39     1717.92     33.34 o 
   2  11   0       14.45       32.22      9.65 o 
   3  11   0      720.65      801.14     37.83 o 
   4  11   0       48.53       63.18     18.75 o 
   5  11   0     1955.69     1989.69     49.03 o 
   6  11   0        8.25       15.94      9.10 o 
   7  11   0      356.36      324.99     20.12 o 
   8  11   0       32.79       27.07      8.28 o 
   9  11   0      684.94      711.38     36.25 o 
  10  11   0      305.62      300.86     17.11 o 
  11  11   0     1692.25     1769.91     39.79 o 
  12  11   0      179.69      160.82     33.63 o 
  13  11   0       12.61       13.91      7.78 o 
  14  11   0       54.61       52.02     14.33 o 
  15  11   0     1506.97     1604.07     52.39 o 
  16  11   0        9.41       10.19     11.31 o 
   0  12   0     2069.44     2076.74     88.43 o 
   1  12   0     1330.59     1284.83     47.81 o 
   2  12   0      141.36      148.00     27.65 o 
   3  12   0     4743.69     4980.90    102.49 o 
   4  12   0      623.60      634.05     39.45 o 
   5  12   0     6678.92     6548.87     69.26 o 
   6  12   0       43.97       39.28     11.59 o 
   7  12   0     4514.51     4530.62    111.71 o 
   8  12   0      275.87      297.33     18.27 o 
   9  12   0      120.21      133.87     30.74 o 
  10  12   0     1470.10     1566.55     38.00 o 
  11  12   0      813.93      783.40     37.80 o 
  12  12   0       34.90       28.19     13.44 o 
  13  12   0      670.75      720.04     36.66 o 
  14  12   0      126.99       98.06     27.08 o 
  15  12   0     1079.75     1061.80     41.55 o 
   1  13   0     1422.59     1554.10     93.17 o 
   2  13   0       82.11       83.75     24.08 o 
   3  13   0      566.34      558.98     35.27 o 
   4  13   0     2459.52     2503.81     87.88 o 
   5  13   0       55.55       58.50     16.68 o 
   6  13   0      481.78      425.31     19.19 o 
   7  13   0       43.02       47.44     14.97 o 
   8  13   0       30.68       29.62     10.16 o 
   9  13   0      200.66      199.14     16.94 o 
  10  13   0      101.87      107.19     25.21 o 
  11  13   0      805.61      757.25     38.65 o 
  12  13   0      400.91      365.16     19.28 o 
  13  13   0      410.98      451.40     22.58 o 
  14  13   0      702.25      701.97     38.17 o 
   0  14   0     4815.62     5278.34    281.29 o 
   1  14   0     1042.60     1106.30     47.47 o 
   2  14   0     1387.83     1520.73     73.07 o 
   3  14   0     1473.29     1413.05     51.99 o 
   4  14   0     1225.49     1209.80     44.48 o 
   5  14   0       13.60       14.34     10.33 o 
   6  14   0      765.85      768.66     36.27 o 
   7  14   0        9.39        9.62      8.70 o 
   8  14   0      198.73      194.06     14.41 o 
   9  14   0     2723.53     2689.73    106.30 o 
  10  14   0     2561.09     2519.22     84.38 o 
  11  14   0     1055.99     1038.72     39.02 o 
  12  14   0     1114.77     1115.42     39.50 o 
  13  14   0      272.39      237.59     27.82 o 
   1  15   0      478.98      439.89     51.21 o 
   2  15   0       67.17       78.95     27.76 o 
   3  15   0        4.23        5.93     18.46 o 
   4  15   0       98.08       87.92     24.69 o 
   5  15   0        0.16       -1.55     10.60 o 
   6  15   0       40.20       32.84     12.92 o 
   7  15   0        0.45        4.88      6.19 o 
   8  15   0      449.85      433.55     19.45 o 
   9  15   0        0.53        1.33      8.19 o 
  10  15   0      375.93      375.68     18.69 o 
  11  15   0       18.95       21.06     11.31 o 
  12  15   0      525.59      478.45     30.39 o 
   0  16   0     1295.37     1304.85    121.30 o 
   1  16   0       17.74       13.18     23.68 o 
   2  16   0      748.93      796.62     67.62 o 
   3  16   0      424.31      493.10     90.89 o 
   4  16   0     2396.43     2369.01    126.18 o 
   5  16   0        1.19        8.59      8.43 o 
   6  16   0     2068.62     2199.25     84.86 o 
   7  16   0      165.33      169.01     23.77 o 
   8  16   0      910.01      908.71     40.68 o 
   9  16   0        1.59       -1.34     16.06 o 
  10  16   0      118.70       97.97     31.16 o 
   1  17   0      124.19      117.74     61.07 o 
   2  17   0       33.51       23.91     19.05 o 
   3  17   0      661.48      644.57     91.70 o 
   4  17   0       26.04       34.38     16.75 o 
   5  17   0       57.03       54.19     30.25 o 
   6  17   0      452.43      389.72     43.07 o 
   7  17   0       41.00       31.70     15.47 o 
   8  17   0      355.58      350.03     38.74 o 
   0  18   0     1686.85     1645.61    106.34 o 
   1  18   0     2464.64     2552.52    110.27 o 
   2  18   0       18.68       11.57     24.92 o 
   3  18   0      303.62      257.15    129.30 o 
   4  18   0      206.56      186.88     62.80 o 
   5  18   0       12.13       15.16     17.03 o 
   4   0   1    15753.51    14097.39    310.96 o 
   6   0   1     1269.43     1470.10     16.37 o 
   8   0   1      263.03      295.37     11.04 o 
  10   0   1     3035.73     2980.92     45.21 o 
  12   0   1     4616.24     4606.68     74.70 o 
  14   0   1     2129.97     2236.92     75.51 o 
  16   0   1     1149.84     1274.71     58.63 o 
  18   0   1      673.48      709.78     53.65 o 
  20   0   1     1852.98     1774.69    158.43 o 
   0   1   1     2614.60     2226.43     48.57 o 
   3   1   1     5597.97     5313.88     79.42 o 
   4   1   1    11235.33    10113.72    130.94 o 
   5   1   1    14969.53    14642.43    236.58 o 
   6   1   1    10541.23    10204.47     80.67 o 
   7   1   1     1023.86     1024.83     13.89 o 
   8   1   1     5469.77     5338.48     46.78 o 
   9   1   1      943.87     1142.56     18.89 o 
  10   1   1     5934.01     5663.07     54.91 o 
  11   1   1      581.78      682.23     16.63 o 
  12   1   1     4266.80     4365.60     46.50 o 
  13   1   1     1026.76     1092.32     18.32 o 
  14   1   1      485.02      480.78     20.38 o 
  15   1   1      994.27     1029.74     28.00 o 
  16   1   1     2246.16     2197.36     50.71 o 
  17   1   1      249.00      263.15     21.92 o 
  18   1   1      226.27      229.59     27.55 o 
  19   1   1       59.39       39.77     26.43 o 
  20   1   1      708.80      671.32     72.08 o 
   1   2   1     9144.20     9028.60    142.13 o 
   2   2   1     5819.21     5741.26     64.54 o 
   3   2   1      171.63      180.78      5.54 o 
   4   2   1      322.94      333.09      9.32 o 
   5   2   1     1173.04     1254.22     18.76 o 
   6   2   1     1715.23     1778.11     26.33 o 
   7   2   1     1780.22     1781.47     25.75 o 
   8   2   1     3826.13     3951.26     32.89 o 
   9   2   1     5852.24     5757.92     65.50 o 
  10   2   1      674.03      666.53     18.79 o 
  11   2   1      409.22      424.65     15.01 o 
  12   2   1      815.79      822.34     26.59 o 
  13   2   1      311.00      320.36     10.58 o 
  14   2   1      693.59      658.48     26.78 o 
  15   2   1      362.28      366.45     15.76 o 
  16   2   1     1073.72     1061.96     38.88 o 
  17   2   1     2591.70     2584.07     75.78 o 
  18   2   1     1824.77     1778.69     67.64 o 
  19   2   1     1325.69     1294.73     75.01 o 
  20   2   1      768.32      686.58     84.96 o 
   0   3   1     2904.15     2766.89     47.06 o 
   1   3   1    15590.55    14663.28    286.51 o 
   2   3   1     4209.12     4221.42     36.90 o 
   3   3   1     9417.30     8986.60    114.33 o 
   4   3   1     5245.26     5018.02     41.00 o 
   5   3   1    10275.20     9762.71    130.44 o 
   6   3   1     2531.30     2392.63     33.46 o 
   7   3   1     8802.47     8424.45     92.59 o 
   8   3   1      505.92      467.10     18.21 o 
   9   3   1     3150.09     2855.76     28.48 o 
  10   3   1       12.45        9.91      4.37 o 
  11   3   1     4883.19     4739.94     65.00 o 
  12   3   1       82.40       76.66     15.95 o 
  13   3   1     2627.79     2666.47     58.40 o 
  14   3   1      670.18      677.90     34.64 o 
  15   3   1     1594.18     1656.88     42.50 o 
  16   3   1     1300.40     1326.72     30.38 o 
  17   3   1      676.15      689.61     30.18 o 
  18   3   1      162.21      126.14     43.50 o 
  19   3   1      526.41      537.73     48.04 o 
  20   3   1       20.90       20.52     31.57 o 
   1   4   1      474.92      433.22      7.11 o 
   2   4   1    12798.17    12749.49    200.73 o 
   3   4   1     6996.75     6828.16     53.98 o 
   4   4   1       20.29       32.23      6.75 o 
   5   4   1      918.35      944.79     12.74 o 
   6   4   1      771.35      789.92     12.17 o 
   7   4   1     1245.60     1326.83     15.90 o 
   8   4   1      169.88      146.49     10.29 o 
   9   4   1      852.17      841.42     26.69 o 
  10   4   1      599.91      644.18     19.12 o 
  11   4   1     1843.82     1811.45     32.00 o 
  12   4   1      639.15      632.46     19.12 o 
  13   4   1     3076.50     3035.53     71.97 o 
  14   4   1     1712.65     1616.27     43.29 o 
  15   4   1      915.42      898.86     32.75 o 
  16   4   1       77.40       65.45     17.00 o 
  17   4   1     2081.94     2058.43     74.67 o 
  18   4   1      597.82      534.25     30.78 o 
  19   4   1      474.22      436.94     39.87 o 
   0   5   1     1606.05     1531.91     26.54 o 
   1   5   1    11448.95    10615.24     88.99 o 
   2   5   1     7999.09     7870.74    106.32 o 
   3   5   1    13072.71    12235.47    136.21 o 
   4   5   1     1352.74     1355.66     18.92 o 
   5   5   1     1562.67     1546.38     31.50 o 
   6   5   1      712.68      683.69     16.70 o 
   7   5   1     4927.40     4904.55     56.97 o 
   8   5   1     1029.98     1032.87     30.37 o 
   9   5   1     7512.90     7292.27     97.53 o 
  10   5   1      315.27      287.43     16.47 o 
  11   5   1     5374.06     5171.84     92.55 o 
  12   5   1      809.95      805.57     17.87 o 
  13   5   1     1673.35     1698.79     52.78 o 
  14   5   1      373.57      379.08     25.07 o 
  15   5   1      277.30      261.19     26.92 o 
  16   5   1      167.29      149.18     36.88 o 
  17   5   1      751.04      723.68     37.56 o 
  18   5   1      164.74      131.66     34.87 o 
  19   5   1     1080.55     1059.70     53.48 o 
   1   6   1      646.79      668.28      8.67 o 
   2   6   1      905.77     1063.42     19.47 o 
   3   6   1     3094.34     3129.19     35.89 o 
   4   6   1     2181.25     2254.38     62.46 o 
   5   6   1       52.80       78.87      6.35 o 
   6   6   1      585.63      564.69     19.17 o 
   7   6   1      141.80      165.38      9.98 o 
   8   6   1     4537.70     4593.75     65.94 o 
   9   6   1       84.50      105.79     13.93 o 
  10   6   1     1136.44     1115.01     42.61 o 
  11   6   1     1182.00     1175.13     28.39 o 
  12   6   1      364.63      364.95     24.80 o 
  13   6   1     3128.39     3167.86     79.53 o 
  14   6   1      108.34       96.89     20.77 o 
  15   6   1      641.71      646.69     32.05 o 
  16   6   1     2015.15     2061.09     78.62 o 
  17   6   1      484.29      516.12     34.39 o 
  18   6   1     1905.00     1994.67     63.27 o 
  19   6   1      330.06      311.68     31.51 o 
   0   7   1     2416.70     2201.82     52.79 o 
   1   7   1      271.53      291.08      6.33 o 
   2   7   1     8344.32     7737.91    120.24 o 
   3   7   1     2063.91     2038.57     33.03 o 
   4   7   1     6018.55     5439.70     46.07 o 
   5   7   1     2312.07     2373.26     45.70 o 
   6   7   1     9129.88     8781.88    105.84 o 
   7   7   1      483.76      492.38     18.16 o 
   8   7   1     3638.07     3664.15     70.56 o 
   9   7   1      287.61      285.72     19.95 o 
  10   7   1     1140.93     1193.36     28.54 o 
  11   7   1      339.73      340.93     29.11 o 
  12   7   1     4901.83     4899.82    116.83 o 
  13   7   1       42.50       35.71     11.42 o 
  14   7   1     1873.23     1938.65     52.72 o 
  15   7   1     1587.23     1663.90     53.70 o 
  16   7   1      470.30      498.56     30.89 o 
  17   7   1      221.20      178.86     49.51 o 
  18   7   1      432.35      380.34     26.29 o 
   1   8   1     2543.07     2728.55     52.58 o 
   2   8   1      711.48      743.50     23.29 o 
   3   8   1     1576.28     1641.35     22.08 o 
   4   8   1      971.16     1017.07     33.76 o 
   5   8   1      277.38      331.42     13.21 o 
   6   8   1     1134.02     1170.85     35.59 o 
   7   8   1      886.50      939.88     36.91 o 
   8   8   1      643.09      617.70     31.22 o 
   9   8   1      439.45      452.68     19.49 o 
  10   8   1      899.16      925.43     34.02 o 
  11   8   1      803.49      808.54     40.53 o 
  12   8   1     1652.83     1754.81     50.71 o 
  13   8   1      585.18      619.85     29.19 o 
  14   8   1      996.68     1059.55     42.11 o 
  15   8   1      127.01      112.96     33.38 o 
  16   8   1     1107.96     1151.74     46.90 o 
  17   8   1      265.05      244.14     20.21 o 
  18   8   1      772.92      793.67     37.67 o 
   0   9   1     9597.47     9346.34    202.69 o 
   1   9   1     2478.15     2420.79     37.62 o 
   2   9   1     7810.88     7730.42     91.81 o 
   3   9   1     2194.37     2213.59     49.76 o 
   4   9   1      996.70      946.46     30.05 o 
   5   9   1      162.06      154.15     15.23 o 
   6   9   1     2138.91     2246.11     35.47 o 
   7   9   1      717.42      721.77     29.41 o 
   8   9   1     3664.93     3773.11     71.83 o 
   9   9   1     1640.29     1694.27     47.20 o 
  10   9   1     2514.40     2501.24     66.47 o 
  11   9   1      558.29      591.03     32.37 o 
  12   9   1     2700.15     2731.65     71.71 o 
  13   9   1      286.85      305.23     16.65 o 
  14   9   1      505.37      494.19     32.68 o 
  15   9   1      176.62      154.73     41.72 o 
  16   9   1      458.25      441.39     20.51 o 
  17   9   1      229.93      157.22     51.12 o 
   1  10   1      196.48      211.01      9.04 o 
   2  10   1     1818.53     1945.18     48.69 o 
   3  10   1      250.40      289.23     15.36 o 
   4  10   1      699.19      744.00     28.05 o 
   5  10   1       75.16       79.86     12.66 o 
   6  10   1      218.90      216.96     15.09 o 
   7  10   1      322.19      316.58     15.47 o 
   8  10   1      365.85      361.30     21.56 o 
   9  10   1      640.32      695.53     35.47 o 
  10  10   1      210.79      201.91     20.48 o 
  11  10   1      303.77      316.09     19.63 o 
  12  10   1     1777.79     1791.36     44.50 o 
  13  10   1      906.49      873.61     39.51 o 
  14  10   1     1627.69     1614.24     64.18 o 
  15  10   1      696.71      669.68     28.43 o 
  16  10   1      441.26      428.55     37.91 o 
  17  10   1      405.16      467.50     34.38 o 
   0  11   1     1019.00      970.24     62.23 o 
   1  11   1     1385.40     1440.80     44.40 o 
   2  11   1      677.42      698.97     28.11 o 
   3  11   1     4001.96     3872.78     59.98 o 
   4  11   1       91.86      120.20     11.38 o 
   5  11   1     8606.20     8307.37    151.02 o 
   6  11   1      180.94      182.08     14.71 o 
   7  11   1     2445.07     2406.43     64.11 o 
   8  11   1      475.04      467.97     26.29 o 
   9  11   1     1369.53     1381.67     45.22 o 
  10  11   1      104.63      110.46     21.95 o 
  11  11   1     1173.49     1206.54     33.69 o 
  12  11   1      210.45      220.86     22.53 o 
  13  11   1     1208.51     1232.61     58.01 o 
  14  11   1       20.79       18.94     13.46 o 
  15  11   1     1868.54     1909.51     62.19 o 
  16  11   1       20.37       15.79     10.38 o 
   1  12   1      656.58      669.71     20.12 o 
   2  12   1      352.98      362.11     16.68 o 
   3  12   1       78.35       78.78      8.44 o 
   4  12   1      370.67      383.65     17.39 o 
   5  12   1      331.51      329.56     16.73 o 
   6  12   1      240.67      217.65     20.14 o 
   7  12   1     1283.82     1337.25     30.46 o 
   8  12   1      593.58      552.40     23.66 o 
   9  12   1     1823.43     1843.48     44.03 o 
  10  12   1      497.65      510.64     33.17 o 
  11  12   1       49.83       46.08     17.92 o 
  12  12   1      290.97      283.92     24.69 o 
  13  12   1      456.02      442.43     30.79 o 
  14  12   1       51.04       49.46     20.41 o 
  15  12   1      581.20      585.47     39.15 o 
   0  13   1     3792.65     3876.98    206.94 o 
   1  13   1     4836.97     4796.87    149.10 o 
   2  13   1     1163.36     1182.41     53.79 o 
   3  13   1     1104.92     1099.72     53.14 o 
   4  13   1      319.05      369.67     15.61 o 
   5  13   1      568.12      556.60     25.22 o 
   6  13   1      812.10      821.86     33.31 o 
   7  13   1     1331.15     1347.47     36.28 o 
   8  13   1      315.70      300.53     16.41 o 
   9  13   1     1964.46     2001.64     62.49 o 
  10  13   1     1500.71     1555.85     65.36 o 
  11  13   1     1096.54     1127.67     45.11 o 
  12  13   1      438.85      458.38     23.77 o 
  13  13   1      324.80      355.03     25.92 o 
  14  13   1       18.79        8.25     10.43 o 
   1  14   1      184.56      174.65     12.13 o 
   2  14   1       20.24       12.97      8.36 o 
   3  14   1      559.32      560.98     24.98 o 
   4  14   1      602.78      601.67     28.70 o 
   5  14   1       27.24       19.54     12.53 o 
   6  14   1      391.19      374.22     33.77 o 
   7  14   1       21.64       13.14      8.79 o 
   8  14   1      256.32      238.72     28.17 o 
   9  14   1      107.72       96.95     23.31 o 
  10  14   1      432.79      444.07     22.27 o 
  11  14   1      238.81      205.32     23.49 o 
  12  14   1      594.25      581.09     40.84 o 
  13  14   1     1503.09     1446.11     59.49 o 
   0  15   1      577.77      605.44    122.28 o 
   1  15   1      631.45      667.43     50.11 o 
   2  15   1     1549.27     1525.38     65.56 o 
   3  15   1      342.79      325.76     38.29 o 
   4  15   1     2050.07     2039.36     79.97 o 
   5  15   1      341.52      326.17     30.00 o 
   6  15   1     2172.77     2145.05     94.94 o 
   7  15   1      261.53      211.58     57.96 o 
   8  15   1     1746.21     1781.13     68.83 o 
   9  15   1       22.35       13.86     12.68 o 
  10  15   1      751.60      751.39     45.24 o 
  11  15   1      379.96      303.22     49.99 o 
   1  16   1       38.47       31.35     20.49 o 
   2  16   1      309.91      290.88     27.81 o 
   3  16   1      305.83      325.75     40.64 o 
   4  16   1       48.06       44.10     17.29 o 
   5  16   1        0.26        2.04     15.54 o 
   6  16   1      515.17      484.24     28.02 o 
   7  16   1      189.43      150.00     45.13 o 
   8  16   1     1426.91     1351.64     45.99 o 
   9  16   1       23.83       25.60     11.28 o 
  10  16   1      175.70      136.96     49.07 o 
   0  17   1       56.49       30.13     22.27 o 
   1  17   1     1025.22     1061.49     58.65 o 
   2  17   1     1295.30     1294.84     61.63 o 
   3  17   1      341.64      382.17     36.72 o 
   4  17   1     1391.97     1370.97     51.50 o 
   5  17   1       39.28       41.30     17.48 o 
   6  17   1     1061.70     1031.90     50.37 o 
   7  17   1      139.40      127.23     52.14 o 
   8  17   1      269.78      275.71     39.57 o 
   1  18   1      113.58       86.75     45.66 o 
   2  18   1        5.87        2.97     15.25 o 
   3  18   1      591.79      574.42     55.83 o 
   4  18   1       99.06       64.42     38.46 o 
   5  18   1      198.71      173.18     71.47 o 
   2   0   2    19591.36    18634.51    393.67 o 
   6   0   2     1998.90     1958.88     74.88 o 
   8   0   2    13388.76    12695.36    172.48 o 
  10   0   2     7107.09     6905.61    109.56 o 
  12   0   2     1958.71     1963.94     56.17 o 
  14   0   2     1256.12     1278.32     55.24 o 
  16   0   2     1201.50     1166.10    100.89 o 
  18   0   2      984.04      902.99     80.33 o 
   1   1   2     2238.83     2301.33     42.81 o 
   2   1   2      838.39      846.76     11.99 o 
   3   1   2     1858.45     1924.92     22.80 o 
   4   1   2      799.69      757.18     27.09 o 
   5   1   2      558.72      597.96     12.28 o 
   6   1   2     1931.78     2088.95     29.22 o 
   7   1   2     5422.81     5455.43     72.88 o 
   8   1   2      783.69      880.26     27.92 o 
   9   1   2     1859.63     1813.59     46.62 o 
  10   1   2     1106.66     1158.08     40.91 o 
  11   1   2      580.22      631.49     23.62 o 
  12   1   2     2213.86     2132.45     28.43 o 
  13   1   2      693.03      663.74     24.72 o 
  14   1   2     2186.75     2099.65     55.01 o 
  15   1   2      124.50      108.60     10.71 o 
  16   1   2     1325.38     1349.31     81.66 o 
  17   1   2      718.84      641.97     43.26 o 
  18   1   2      700.99      693.19     57.09 o 
  19   1   2      822.37      764.10     59.67 o 
   0   2   2     4762.40     4439.51     67.72 o 
   1   2   2     1310.06     1198.40     15.73 o 
   2   2   2     2932.14     2720.72     56.05 o 
   3   2   2     7310.12     7101.81     77.32 o 
   4   2   2     5075.43     4820.70     61.82 o 
   5   2   2     9267.74     8811.56    103.57 o 
   6   2   2     5681.72     5486.21     60.93 o 
   7   2   2     4334.21     4025.62     42.96 o 
   8   2   2     2741.63     2813.76     46.11 o 
   9   2   2     3731.25     3692.15     63.12 o 
  10   2   2      867.81      860.37     33.88 o 
  11   2   2      346.77      354.17     11.97 o 
  12   2   2     1860.89     1884.08     39.77 o 
  13   2   2      594.32      608.54     25.31 o 
  14   2   2     1806.43     1820.11     43.65 o 
  15   2   2     3782.72     3715.75     77.65 o 
  16   2   2      301.24      336.68     46.46 o 
  17   2   2      534.84      515.75     62.28 o 
  18   2   2      370.45      336.18     32.17 o 
  19   2   2       27.80       35.14     23.07 o 
   1   3   2      105.96      116.47      6.50 o 
   2   3   2       28.13       23.87     12.62 o 
   3   3   2       73.45       79.40     11.43 o 
   4   3   2      478.02      523.13     11.86 o 
   5   3   2      155.45      124.08      5.03 o 
   6   3   2     1121.49     1151.71     19.20 o 
   7   3   2     1838.59     1832.39     25.87 o 
   8   3   2     1437.11     1485.58     42.48 o 
   9   3   2     1038.17     1032.54     34.02 o 
  10   3   2      392.47      383.53     16.11 o 
  11   3   2      553.17      530.14     13.01 o 
  12   3   2      169.52      159.44      7.81 o 
  13   3   2     2463.74     2436.21     56.26 o 
  14   3   2      150.39      158.60      8.92 o 
  15   3   2     1668.39     1671.07     40.41 o 
  16   3   2      213.34      211.58     61.43 o 
  17   3   2     1125.24     1141.08     56.55 o 
  18   3   2      438.52      406.37     77.47 o 
  19   3   2     1549.14     1552.21     84.72 o 
   0   4   2     1621.75     1640.02     28.61 o 
   1   4   2    11855.80    11153.47    111.33 o 
   2   4   2      716.39      792.04     13.23 o 
   3   4   2    10802.33    10377.75    111.12 o 
   4   4   2     1714.41     1947.38     25.55 o 
   5   4   2     5853.73     5784.42     50.47 o 
   6   4   2      250.33      240.35     11.27 o 
   7   4   2     3890.19     3766.95     57.09 o 
   8   4   2      140.08      136.68      9.75 o 
   9   4   2     7318.74     7121.70    102.14 o 
  10   4   2      716.56      705.07     27.08 o 
  11   4   2     2349.50     2294.88     36.66 o 
  12   4   2      818.96      801.37     16.65 o 
  13   4   2     1885.40     1896.04     47.81 o 
  14   4   2      452.87      462.27     23.51 o 
  15   4   2     1837.48     1822.05     46.00 o 
  16   4   2       77.91       77.75     22.47 o 
  17   4   2      660.22      663.27     46.20 o 
  18   4   2        3.34       14.92     10.59 o 
  19   4   2      524.07      558.91     42.59 o 
   1   5   2     1701.14     1834.77     31.08 o 
   2   5   2     1424.25     1635.32     21.44 o 
   3   5   2     1101.43     1176.25     23.37 o 
   4   5   2      688.79      714.63     23.53 o 
   5   5   2      530.34      567.71     20.60 o 
   6   5   2     1241.40     1383.33     32.97 o 
   7   5   2      246.19      266.74     13.48 o 
   8   5   2      219.28      214.87     11.41 o 
   9   5   2      375.91      388.21     19.94 o 
  10   5   2      632.76      626.33     23.38 o 
  11   5   2     2340.53     2269.40     51.44 o 
  12   5   2      220.16      198.75      7.69 o 
  13   5   2     2056.51     2143.27     58.82 o 
  14   5   2      125.17      132.36     34.34 o 
  15   5   2     1136.91     1126.81     43.21 o 
  16   5   2      175.03      148.11     35.41 o 
  17   5   2      550.72      456.77     26.41 o 
  18   5   2      558.03      493.28     46.13 o 
   0   6   2     2154.28     2544.64     47.91 o 
   1   6   2     5534.67     5363.63     60.01 o 
   2   6   2     2650.06     2611.68     37.32 o 
   3   6   2      854.70      878.79     42.80 o 
   4   6   2    11567.94    11384.67     92.34 o 
   5   6   2     2285.84     2282.92     50.15 o 
   6   6   2     7740.12     7463.72    101.14 o 
   7   6   2     1776.64     1758.95     50.21 o 
   8   6   2     2692.23     2661.92     66.24 o 
   9   6   2     2719.54     2722.18     41.27 o 
  10   6   2      756.03      735.81     36.15 o 
  11   6   2     1787.03     1765.03     44.88 o 
  12   6   2      438.45      435.92     38.57 o 
  13   6   2     1677.33     1660.69     46.85 o 
  14   6   2     2648.95     2641.87     58.20 o 
  15   6   2        8.18       15.80      9.19 o 
  16   6   2     3122.36     3252.68     68.29 o 
  17   6   2      147.03      107.14     35.28 o 
  18   6   2      169.35      160.69     53.74 o 
   1   7   2      152.88      182.29     11.92 o 
   2   7   2      541.90      515.48     18.04 o 
   3   7   2      171.91      193.45     10.03 o 
   4   7   2     2986.96     3220.41     43.28 o 
   5   7   2      431.15      454.39     17.04 o 
   6   7   2     2169.62     2231.32     61.86 o 
   7   7   2      403.63      399.14     19.40 o 
   8   7   2     2564.96     2584.49     53.45 o 
   9   7   2      678.87      666.85     22.41 o 
  10   7   2      661.24      668.21     26.01 o 
  11   7   2      386.10      393.27     12.96 o 
  12   7   2      253.95      248.49     22.53 o 
  13   7   2      551.16      525.23     26.99 o 
  14   7   2     1838.46     1778.92     55.46 o 
  15   7   2      310.26      295.36     23.76 o 
  16   7   2     1027.67     1044.07     37.29 o 
  17   7   2      427.78      422.60     54.24 o 
  18   7   2     1829.60     1846.14     56.90 o 
   0   8   2     5490.90     5271.82    125.54 o 
   1   8   2      919.53      960.87     33.37 o 
   2   8   2     6068.91     5800.63     87.48 o 
   3   8   2      274.76      289.97     13.53 o 
   4   8   2     8266.46     7981.63    166.35 o 
   5   8   2     3020.78     3230.64     51.97 o 
   6   8   2     2969.23     2959.85     68.23 o 
   7   8   2        6.98        7.04      5.32 o 
   8   8   2     3270.32     3406.31     53.59 o 
   9   8   2      919.65      876.24     26.89 o 
  10   8   2     3372.98     3362.40     82.56 o 
  11   8   2      410.11      368.37     21.34 o 
  12   8   2      778.68      819.43     33.98 o 
  13   8   2       67.37       71.96     19.48 o 
  14   8   2     1575.28     1515.82     60.34 o 
  15   8   2       34.59       36.02     13.55 o 
  16   8   2     1018.01      971.59     41.55 o 
  17   8   2       62.93       51.16     21.21 o 
   1   9   2      103.64       88.64     20.44 o 
   2   9   2      362.05      363.58     23.58 o 
   3   9   2      239.30      232.98     17.71 o 
   4   9   2       77.45       67.99     18.01 o 
   5   9   2      489.20      500.98     24.36 o 
   6   9   2      718.04      719.61     21.51 o 
   7   9   2      164.91      148.46     14.54 o 
   8   9   2      479.43      468.21     24.30 o 
   9   9   2        8.14        5.04     12.88 o 
  10   9   2     1746.65     1769.34     50.59 o 
  11   9   2      488.12      481.20     20.89 o 
  12   9   2      475.12      499.45     28.34 o 
  13   9   2      378.83      408.29     19.33 o 
  14   9   2      793.75      793.20     39.81 o 
  15   9   2       84.57       77.60     24.88 o 
  16   9   2      589.66      539.81     39.66 o 
   0  10   2     3758.76     3707.42    140.65 o 
   1  10   2     1835.15     1826.09     37.51 o 
   2  10   2     1303.02     1301.89     57.39 o 
   3  10   2     1887.07     1853.65     28.88 o 
   4  10   2      883.94      919.52     23.12 o 
   5  10   2     4619.53     4621.68     90.23 o 
   6  10   2     1546.67     1541.20     49.97 o 
   7  10   2     2428.40     2505.47     60.75 o 
   8  10   2     1176.67     1205.23     54.33 o 
   9  10   2     1284.83     1322.47     40.78 o 
  10  10   2     2447.27     2536.98     66.37 o 
  11  10   2      282.06      258.98     27.04 o 
  12  10   2      954.44      950.18     35.18 o 
  13  10   2      801.46      788.61     37.64 o 
  14  10   2      113.15      106.72     28.31 o 
  15  10   2      802.84      796.45     38.50 o 
  16  10   2       14.85       10.26     10.57 o 
   1  11   2      158.29      173.72     37.61 o 
   2  11   2      108.85      129.21     33.33 o 
   3  11   2      873.78      846.96     37.03 o 
   4  11   2      120.54      117.73      9.06 o 
   5  11   2      559.54      557.16     31.66 o 
   6  11   2       12.94       13.08      8.95 o 
   7  11   2     2199.33     2276.94     61.06 o 
   8  11   2      130.83      143.22     32.59 o 
   9  11   2     2180.72     2188.36     61.77 o 
  10  11   2      433.33      392.28     25.98 o 
  11  11   2      117.43      113.64     32.29 o 
  12  11   2       65.42       65.34     19.45 o 
  13  11   2      127.50      113.42     29.68 o 
  14  11   2        5.51        6.54     10.47 o 
  15  11   2      800.20      748.17     41.25 o 
   0  12   2      760.25      856.01     70.76 o 
   1  12   2     1509.27     1584.41     46.56 o 
   2  12   2      380.62      378.67     23.74 o 
   3  12   2     3051.06     3090.63     90.90 o 
   4  12   2      204.94      187.97     11.25 o 
   5  12   2     6993.82     7165.87    205.60 o 
   6  12   2      297.60      271.13     15.05 o 
   7  12   2     1320.98     1376.60     37.26 o 
   8  12   2      758.81      717.25     44.60 o 
   9  12   2     1073.04     1059.52     43.24 o 
  10  12   2      501.72      491.44     20.92 o 
  11  12   2      181.57      178.83     21.04 o 
  12  12   2      282.06      281.73     36.83 o 
  13  12   2     1345.44     1273.45     43.39 o 
  14  12   2       42.56       35.90     15.69 o 
   1  13   2      378.53      376.87     19.97 o 
   2  13   2     2237.81     2321.25     62.67 o 
   3  13   2      139.29      123.98     37.61 o 
   4  13   2      612.96      636.59     30.94 o 
   5  13   2      253.24      242.77     22.56 o 
   6  13   2      135.99      120.36     29.52 o 
   7  13   2       67.98       33.37     21.44 o 
   8  13   2        1.84       -2.90      9.19 o 
   9  13   2      397.07      375.54     21.41 o 
  10  13   2       45.43       26.62     13.63 o 
  11  13   2      813.94      827.05     41.46 o 
  12  13   2      525.06      486.36     37.80 o 
  13  13   2      117.83       99.76     34.51 o 
   0  14   2     1516.15     1581.29     64.28 o 
   1  14   2      857.49      876.51     46.39 o 
   2  14   2     1571.36     1591.35     44.56 o 
   3  14   2      444.16      443.55     25.09 o 
   4  14   2     1277.95     1305.43     55.39 o 
   5  14   2      493.20      477.75     29.34 o 
   6  14   2      702.49      716.15     37.62 o 
   7  14   2      247.49      213.52     58.00 o 
   8  14   2     1042.21     1084.13     49.81 o 
   9  14   2      769.57      724.98     45.16 o 
  10  14   2      616.72      628.98     28.23 o 
  11  14   2      721.12      711.43     42.92 o 
  12  14   2      665.17      601.94     44.19 o 
   1  15   2      129.11      131.21     50.02 o 
   2  15   2        3.11       -0.61     13.43 o 
   3  15   2       76.70       59.34     20.80 o 
   4  15   2      140.07      104.14     29.07 o 
   5  15   2       12.27        2.24     13.73 o 
   6  15   2      236.55      259.45     34.61 o 
   7  15   2       19.10       12.37     21.36 o 
   8  15   2      564.43      545.14     26.16 o 
   9  15   2       28.15       18.89     17.99 o 
  10  15   2      859.89      847.95     48.26 o 
   0  16   2      616.53      609.59     52.60 o 
   1  16   2       31.76       33.02     17.02 o 
   2  16   2      708.53      729.14     51.10 o 
   3  16   2        2.51       11.13     13.77 o 
   4  16   2     2365.96     2544.57     61.62 o 
   5  16   2      463.73      441.05     33.94 o 
   6  16   2     2672.67     2616.39     78.61 o 
   7  16   2      213.96      167.12     58.56 o 
   8  16   2      428.10      443.55     43.80 o 
   1  17   2      254.18      192.71     70.07 o 
   2  17   2       92.47       68.09     33.26 o 
   3  17   2      431.70      445.77     39.09 o 
   4  17   2       51.36       27.95     20.24 o 
   5  17   2       14.92       12.04     13.55 o 
   6  17   2      391.05      363.28     44.16 o 
   2   0   3     4294.38     4395.68     62.55 o 
   4   0   3      991.92     1036.03     49.91 o 
   6   0   3      356.40      426.04     35.41 o 
   8   0   3     1311.58     1435.93     78.53 o 
  10   0   3      139.19      145.65     58.42 o 
  12   0   3     4733.44     4976.34    195.47 o 
  14   0   3     2487.68     2575.04    112.67 o 
  16   0   3      235.58      190.16    105.89 o 
  18   0   3     1392.98     1173.85    117.13 o 
   0   1   3     5146.75     4693.83     56.51 o 
   1   1   3       53.45       60.96     13.67 o 
   2   1   3     7245.96     6711.04     59.40 o 
   3   1   3     3291.36     3307.02     35.24 o 
   4   1   3     7965.64     7886.86     75.06 o 
   5   1   3     2317.99     2304.75     43.42 o 
   6   1   3     1290.03     1230.29     36.34 o 
   7   1   3     1733.13     1794.39     29.44 o 
   8   1   3     4368.80     4351.45     68.11 o 
   9   1   3       24.40       19.46     11.76 o 
  10   1   3     4632.79     4733.27    120.40 o 
  11   1   3      386.23      384.16     22.99 o 
  12   1   3     1231.65     1322.47     59.03 o 
  13   1   3     1178.81     1131.00     38.17 o 
  14   1   3     1831.97     1802.33     76.83 o 
  15   1   3      723.94      655.73     46.35 o 
  16   1   3      390.33      366.69     30.33 o 
  17   1   3      495.76      514.99     37.64 o 
  18   1   3      476.54      402.54     77.58 o 
   1   2   3      572.03      647.72     20.37 o 
   2   2   3      949.29     1102.94     19.19 o 
   3   2   3     1113.70     1234.04     17.83 o 
   4   2   3      250.42      282.20     13.06 o 
   5   2   3      820.40      849.15     26.98 o 
   6   2   3      496.69      525.94     20.72 o 
   7   2   3     1019.99     1058.55     42.89 o 
   8   2   3      985.95     1000.50     39.25 o 
   9   2   3      784.08      756.15     18.29 o 
  10   2   3      772.97      734.52     21.56 o 
  11   2   3     1946.36     1911.36     51.84 o 
  12   2   3      533.55      506.13     27.42 o 
  13   2   3      573.11      503.98     31.47 o 
  14   2   3      118.47      118.46     45.28 o 
  15   2   3      676.27      580.24     39.88 o 
  16   2   3     1433.04     1321.39     72.41 o 
  17   2   3     2177.19     2035.17     76.56 o 
  18   2   3     1431.92     1318.69     73.63 o 
   0   3   3       19.25       30.99     11.49 o 
   1   3   3     2728.20     2551.21     27.22 o 
   2   3   3      791.91      851.50     30.98 o 
   3   3   3     8482.65     8171.48    108.49 o 
   4   3   3      883.52      821.40     26.97 o 
   5   3   3     6288.14     6091.62     82.87 o 
   6   3   3     3151.24     3117.14     81.59 o 
   7   3   3     4965.05     4830.07     73.09 o 
   8   3   3      456.43      468.00     23.10 o 
   9   3   3     1699.97     1760.76     39.68 o 
  10   3   3      421.27      401.91     24.23 o 
  11   3   3     2496.65     2511.61     66.38 o 
  12   3   3      641.13      596.82     24.61 o 
  13   3   3     1600.68     1631.09     64.26 o 
  14   3   3      191.57      196.77     51.22 o 
  15   3   3      796.37      726.09     46.99 o 
  16   3   3      331.32      296.21     29.05 o 
  17   3   3     1243.89     1183.05     52.64 o 
  18   3   3      399.65      374.77     41.86 o 
   1   4   3      376.41      370.11     16.66 o 
   2   4   3      199.70      204.10     12.22 o 
   3   4   3      957.81      941.68     31.43 o 
   4   4   3      615.72      641.35     22.10 o 
   5   4   3      620.17      619.35     20.90 o 
   6   4   3      329.54      335.52     18.92 o 
   7   4   3      689.76      652.79     27.64 o 
   8   4   3      573.19      555.05     24.32 o 
   9   4   3      811.81      811.66     28.35 o 
  10   4   3      401.31      405.39     23.57 o 
  11   4   3     1179.95     1191.01     54.35 o 
  12   4   3       36.23       41.57     14.26 o 
  13   4   3     1416.93     1436.68     45.41 o 
  14   4   3       65.01       68.82     21.80 o 
  15   4   3     1387.17     1371.44     65.41 o 
  16   4   3       33.82       31.52     13.90 o 
  17   4   3      683.56      659.14     54.69 o 
   0   5   3     2322.30     2252.71    116.07 o 
   1   5   3     8724.54     8267.19    100.85 o 
   2   5   3      589.43      554.30     23.29 o 
   3   5   3     4155.34     4056.68     58.66 o 
   4   5   3     2277.36     2323.93     45.03 o 
   5   5   3      870.36      840.97     32.91 o 
   6   5   3     1303.17     1298.70     51.83 o 
   7   5   3     3056.63     3172.05     62.03 o 
   8   5   3      204.37      225.22     13.25 o 
   9   5   3     3894.81     3888.96     90.82 o 
  10   5   3      986.32      986.77     46.31 o 
  11   5   3     4691.15     4684.08    118.30 o 
  12   5   3      218.85      202.72     17.33 o 
  13   5   3      330.66      368.07     22.78 o 
  14   5   3      243.49      217.28     63.42 o 
  15   5   3      554.54      493.73     36.45 o 
  16   5   3      170.78      151.80     47.58 o 
  17   5   3      229.62      167.38     57.84 o 
   1   6   3       36.16       48.93     15.03 o 
   2   6   3      699.62      768.75     27.91 o 
   3   6   3      521.22      531.13     22.51 o 
   4   6   3       17.20       16.57      6.82 o 
   5   6   3       34.10       32.04      8.30 o 
   6   6   3      892.42      890.91     17.51 o 
   7   6   3      176.67      188.14     12.94 o 
   8   6   3     2584.34     2547.49     63.63 o 
   9   6   3      403.42      384.82     12.81 o 
  10   6   3      739.12      779.48     33.58 o 
  11   6   3      216.40      191.77     22.28 o 
  12   6   3      315.85      293.31     14.82 o 
  13   6   3     1202.75     1133.72     38.73 o 
  14   6   3      550.47      526.86     37.53 o 
  15   6   3      434.67      399.81     35.04 o 
  16   6   3      796.14      763.45     45.20 o 
  17   6   3      228.19      164.81     61.41 o 
   0   7   3     1243.46     1174.38     63.51 o 
   1   7   3       41.28       34.33     11.52 o 
   2   7   3     3095.62     3162.21     47.37 o 
   3   7   3      821.05      870.71     34.31 o 
   4   7   3     6797.82     6552.08     82.82 o 
   5   7   3      849.87      848.12     20.11 o 
   6   7   3     7151.10     6939.78     96.91 o 
   7   7   3     1689.84     1737.19     42.04 o 
   8   7   3     2154.46     2134.45     46.00 o 
   9   7   3      662.64      643.44     28.91 o 
  10   7   3     1138.25     1074.44     47.38 o 
  11   7   3      131.68      114.17     24.94 o 
  12   7   3      827.95      817.55     42.54 o 
  13   7   3      187.28      184.10     33.04 o 
  14   7   3     1635.10     1592.22     66.20 o 
  15   7   3      404.89      363.40     85.30 o 
  16   7   3     1651.20     1786.54    122.55 o 
   1   8   3       80.99       73.33     18.48 o 
   2   8   3      848.82      829.62     31.82 o 
   3   8   3      532.13      527.17     19.19 o 
   4   8   3     1300.40     1303.18     27.03 o 
   5   8   3      101.86       91.98     16.66 o 
   6   8   3       45.97       54.33     12.50 o 
   7   8   3      873.60      849.48     34.05 o 
   8   8   3     2132.56     2111.67     51.09 o 
   9   8   3       79.33       85.64     20.84 o 
  10   8   3      503.64      521.66     29.92 o 
  11   8   3      196.86      170.04     27.91 o 
  12   8   3      994.91      966.45     42.34 o 
  13   8   3      301.47      267.57     36.40 o 
  14   8   3      658.66      646.10     29.32 o 
  15   8   3       29.88       25.67     18.69 o 
  16   8   3      720.95      702.17     50.84 o 
   0   9   3     8357.72     8081.62    176.67 o 
   1   9   3     1609.06     1656.34     41.72 o 
   2   9   3     2252.22     2277.83     64.95 o 
   3   9   3      703.84      730.88     23.69 o 
   4   9   3      697.56      740.37     16.14 o 
   5   9   3      877.56      872.93     36.39 o 
   6   9   3     3912.68     3928.21     89.58 o 
   7   9   3      394.00      366.42     13.87 o 
   8   9   3     1197.95     1191.51     34.36 o 
   9   9   3      319.06      332.36     17.79 o 
  10   9   3     1761.61     1806.92     51.13 o 
  11   9   3      904.74      872.36     38.69 o 
  12   9   3     2147.48     2078.62     79.72 o 
  13   9   3      292.71      279.88     23.80 o 
  14   9   3      236.86      251.94     31.86 o 
  15   9   3       24.05       18.71     13.50 o 
   1  10   3       76.46       71.37     23.85 o 
   2  10   3      241.73      214.53     40.46 o 
   3  10   3        7.75       10.25      8.91 o 
   4  10   3     1305.10     1324.02     27.09 o 
   5  10   3       21.53       13.17      9.12 o 
   6  10   3      343.08      311.50     16.67 o 
   7  10   3      704.48      698.67     24.28 o 
   8  10   3      209.08      179.54     31.83 o 
   9  10   3      525.07      520.64     26.23 o 
  10  10   3       13.17       10.15      6.12 o 
  11  10   3      325.43      324.05     21.14 o 
  12  10   3      935.38      968.12     25.96 o 
  13  10   3      333.82      309.56     23.81 o 
  14  10   3      968.51      868.76     49.24 o 
   0  11   3      750.25      704.26     63.75 o 
   1  11   3      474.59      486.34     25.09 o 
   2  11   3      200.11      212.76     22.44 o 
   3  11   3     5547.29     5639.44    142.29 o 
   4  11   3       71.25       65.82     19.15 o 
   5  11   3     1967.92     2020.18     60.38 o 
   6  11   3      339.84      356.72     22.28 o 
   7  11   3     4982.02     5019.84     85.82 o 
   8  11   3      265.52      250.87     26.29 o 
   9  11   3      386.15      377.30     13.46 o 
  10  11   3      448.31      419.78     17.45 o 
  11  11   3      281.89      309.07     47.20 o 
  12  11   3       44.71       30.19     19.21 o 
  13  11   3      891.76      891.78     45.38 o 
   1  12   3       90.47       70.92     19.22 o 
   2  12   3      262.16      240.97     38.88 o 
   3  12   3      555.91      544.83     29.98 o 
   4  12   3      238.73      224.87     33.65 o 
   5  12   3      138.40      113.09     33.02 o 
   6  12   3       19.16       18.79      7.70 o 
   7  12   3     2909.69     2754.10    106.12 o 
   8  12   3      514.00      445.30     24.53 o 
   9  12   3      508.48      519.98     31.10 o 
  10  12   3       99.32       80.61     31.84 o 
  11  12   3       94.24       87.53     33.43 o 
  12  12   3      359.96      339.73     46.30 o 
   0  13   3     2023.41     2010.70    110.29 o 
   1  13   3     1741.87     1686.42     57.73 o 
   2  13   3      898.14      940.42     39.99 o 
   3  13   3     1239.92     1272.47     45.70 o 
   4  13   3       25.23       35.97     15.58 o 
   5  13   3      404.78      440.80     21.92 o 
   6  13   3      164.11      125.90     39.49 o 
   7  13   3     2561.32     2480.34     83.71 o 
   8  13   3      480.49      499.50     29.54 o 
   9  13   3      226.27      211.73     60.57 o 
  10  13   3      519.60      543.58     48.65 o 
  11  13   3     1057.85     1041.69     58.32 o 
   1  14   3       35.60       29.82     12.48 o 
   2  14   3       32.24       32.31     15.86 o 
   3  14   3      317.06      364.03     27.28 o 
   4  14   3      130.73      107.79     26.56 o 
   5  14   3      299.59      268.75     29.53 o 
   6  14   3        5.88        4.34     10.65 o 
   7  14   3      305.23      278.01     33.63 o 
   8  14   3      915.70      885.38     47.45 o 
   9  14   3        2.25       -0.12     11.71 o 
  10  14   3       20.88       15.70     17.24 o 
   0  15   3      565.15      621.21     39.60 o 
   1  15   3      317.62      284.85     32.83 o 
   2  15   3     1161.60     1176.05     46.84 o 
   3  15   3       13.45        5.72     10.75 o 
   4  15   3     1325.87     1389.29     49.28 o 
   5  15   3       40.73       53.87     24.38 o 
   6  15   3     1378.42     1370.77     45.70 o 
   7  15   3       57.98       38.25     13.06 o 
   8  15   3      913.89      864.12     42.97 o 
   1  16   3       10.82        6.47     13.07 o 
   2  16   3      402.35      348.11     28.71 o 
   3  16   3        0.31        0.19     16.92 o 
   4  16   3        8.94        5.52     15.61 o 
   5  16   3       50.89       47.66     18.92 o 
   0   0   4     7998.70     7981.09    334.43 o 
   2   0   4     7863.57     8066.00    276.72 o 
   4   0   4     1542.02     1607.80     40.23 o 
   6   0   4     1570.82     1595.22     72.72 o 
   8   0   4     4561.12     4747.37    192.73 o 
  10   0   4     3378.17     3658.54    165.12 o 
  12   0   4     3514.70     3645.09    124.89 o 
  14   0   4      338.78      349.56     53.79 o 
  16   0   4       85.48       80.33     52.64 o 
   1   1   4      142.60      161.89     13.06 o 
   2   1   4      387.76      423.58     18.65 o 
   3   1   4      473.26      501.77     19.46 o 
   4   1   4      237.55      223.48     14.07 o 
   5   1   4      141.05      158.56     20.91 o 
   6   1   4     1075.58     1135.11     40.70 o 
   7   1   4      616.52      617.45     28.86 o 
   8   1   4       72.26       58.60     23.80 o 
   9   1   4      456.48      441.12     30.39 o 
  10   1   4     1261.28     1233.65     48.78 o 
  11   1   4      137.00      127.14     40.10 o 
  12   1   4     1848.01     1863.73     67.65 o 
  13   1   4       40.26       28.14     19.35 o 
  14   1   4      546.09      560.69     42.62 o 
  15   1   4      127.07       89.11     37.66 o 
  16   1   4     1254.78     1192.43     66.14 o 
   0   2   4     1640.11     1689.97     52.24 o 
   1   2   4     1594.78     1639.66     31.72 o 
   2   2   4     1572.48     1619.25     32.21 o 
   3   2   4     2392.09     2401.39     43.81 o 
   4   2   4     2279.99     2292.39     43.97 o 
   5   2   4     3777.33     3745.57     62.00 o 
   6   2   4     3215.10     3269.65     77.35 o 
   7   2   4     1488.81     1568.26     41.91 o 
   8   2   4     1491.60     1508.44     38.15 o 
   9   2   4     1387.70     1479.89     50.83 o 
  10   2   4      318.23      321.40     46.42 o 
  11   2   4      799.02      761.12     50.09 o 
  12   2   4      429.76      391.55     37.64 o 
  13   2   4      750.59      719.56     48.19 o 
  14   2   4      612.96      603.89     44.65 o 
  15   2   4      872.18      867.05     52.56 o 
  16   2   4      732.55      637.46     59.91 o 
   1   3   4      331.30      347.43     14.22 o 
   2   3   4      212.48      201.87     13.93 o 
   3   3   4       51.22       39.85     12.23 o 
   4   3   4      422.46      425.54     21.35 o 
   5   3   4      596.54      606.00     32.44 o 
   6   3   4      288.53      286.46     18.92 o 
   7   3   4      782.50      803.95     41.87 o 
   8   3   4      692.63      670.57     34.08 o 
   9   3   4      675.51      699.76     25.93 o 
  10   3   4      314.10      313.02     21.07 o 
  11   3   4      615.47      639.03     39.20 o 
  12   3   4      233.85      206.34     24.03 o 
  13   3   4      770.80      710.23     41.96 o 
  14   3   4       46.16       26.01     20.95 o 
  15   3   4      663.30      637.18     56.87 o 
  16   3   4      261.25      191.87     77.69 o 
   0   4   4      895.44      892.93     35.82 o 
   1   4   4     7205.72     7268.99    119.64 o 
   2   4   4       65.51       71.42     17.43 o 
   3   4   4     1995.66     2075.66     39.07 o 
   4   4   4      377.28      389.88     22.34 o 
   5   4   4     3253.35     3337.69     80.96 o 
   6   4   4      693.58      700.73     33.73 o 
   7   4   4     1487.44     1505.50     42.07 o 
   8   4   4       93.89       87.19     25.93 o 
   9   4   4     4497.97     4498.14    112.25 o 
  10   4   4      203.69      194.50     57.91 o 
  11   4   4     2532.61     2678.32    100.86 o 
  12   4   4       42.05       38.94     20.79 o 
  13   4   4     1085.70     1042.32     37.00 o 
  14   4   4       98.70       80.01     27.16 o 
  15   4   4      517.17      467.43     55.10 o 
   1   5   4      809.92      812.66     24.68 o 
   2   5   4      475.89      492.53     23.46 o 
   3   5   4     2017.76     1991.84     50.15 o 
   4   5   4      541.88      595.38     27.56 o 
   5   5   4      415.32      431.02     17.35 o 
   6   5   4      295.29      280.01     11.46 o 
   7   5   4      431.31      454.19     14.13 o 
   8   5   4      715.18      706.45     26.11 o 
   9   5   4      251.83      246.86     16.40 o 
  10   5   4      353.04      326.15     33.45 o 
  11   5   4     1476.58     1515.26     64.26 o 
  12   5   4      192.13      175.11     53.93 o 
  13   5   4     1544.23     1557.84     64.39 o 
  14   5   4      242.22      146.67     56.41 o 
  15   5   4     1176.40     1222.67     59.67 o 
   0   6   4     1962.49     1919.71     72.16 o 
   1   6   4     2841.34     2825.29     77.10 o 
   2   6   4     1074.35     1050.35     35.81 o 
   3   6   4      683.28      686.08     27.90 o 
   4   6   4     2871.09     2857.11     64.59 o 
   5   6   4     2048.11     2112.02     50.70 o 
   6   6   4     3426.95     3603.77     81.29 o 
   7   6   4      716.58      746.91     23.65 o 
   8   6   4      309.56      302.20     22.83 o 
   9   6   4     1188.20     1131.00     29.92 o 
  10   6   4      721.41      658.28     36.06 o 
  11   6   4      707.64      682.09     41.05 o 
  12   6   4     1168.25     1093.47     54.82 o 
  13   6   4      569.55      538.09     46.11 o 
  14   6   4      548.36      587.81     51.63 o 
  15   6   4       67.02       57.12     28.19 o 
   1   7   4       99.23       97.72     28.45 o 
   2   7   4      165.62      171.19     24.80 o 
   3   7   4      373.84      382.25     20.31 o 
   4   7   4       64.39       49.56     18.23 o 
   5   7   4      242.63      243.56     14.07 o 
   6   7   4      889.58      907.81     30.29 o 
   7   7   4      483.78      478.24     25.44 o 
   8   7   4      937.78      945.30     43.93 o 
   9   7   4      198.58      167.87     14.32 o 
  10   7   4     1288.56     1222.69     53.56 o 
  11   7   4       10.80       23.15     11.01 o 
  12   7   4       27.32       28.89     15.23 o 
  13   7   4       11.85        1.94     12.58 o 
  14   7   4      647.45      637.44     52.79 o 
   0   8   4     6276.32     6107.04    215.15 o 
   1   8   4      657.71      602.78     35.43 o 
   2   8   4     2705.70     2727.00     76.30 o 
   3   8   4      343.14      330.64     16.04 o 
   4   8   4     1735.10     1700.49     42.04 o 
   5   8   4       71.51       87.77     21.16 o 
   6   8   4     1811.38     1869.00     37.98 o 
   7   8   4      180.43      161.08     32.48 o 
   8   8   4     2060.70     2064.28     64.01 o 
   9   8   4       83.95       60.33     22.40 o 
  10   8   4     1963.62     2020.43     70.69 o 
  11   8   4      335.35      308.99     27.76 o 
  12   8   4      935.42      996.86     46.47 o 
  13   8   4       97.96       71.32     39.51 o 
   1   9   4      145.36      149.09     37.66 o 
   2   9   4     1358.01     1276.07     38.85 o 
   3   9   4      169.43      167.51     25.34 o 
   4   9   4      202.32      199.05     21.24 o 
   5   9   4      325.19      319.98     30.16 o 
   6   9   4      211.76      220.84     23.62 o 
   7   9   4      205.17      148.09     39.17 o 
   8   9   4       51.57       47.23     15.00 o 
   9   9   4        3.16        0.20      6.89 o 
  10   9   4      276.40      285.80     27.37 o 
  11   9   4      206.15      209.18     71.81 o 
  12   9   4      703.18      663.11     71.65 o 
  13   9   4      319.45      240.42    103.06 o 
   0  10   4     1992.39     2032.69     79.73 o 
   1  10   4     2093.94     2161.36     50.24 o 
   2  10   4     1444.65     1384.41     36.76 o 
   3  10   4      536.30      522.33     30.59 o 
   4  10   4      326.90      323.93     27.30 o 
   5  10   4     1420.34     1420.87     47.36 o 
   6  10   4       28.70       37.98     14.84 o 
   7  10   4     1092.76     1099.21     46.46 o 
   8  10   4      641.68      568.50     39.61 o 
   9  10   4      723.57      675.67     44.56 o 
  10  10   4     1069.43      999.85     54.44 o 
  11  10   4      554.17      493.30    100.25 o 
  12  10   4      807.93      773.36     58.52 o 
   1  11   4        7.15        7.11     12.48 o 
   2  11   4      323.35      260.73     31.06 o 
   3  11   4       23.33       22.91     11.43 o 
   4  11   4       12.49       -0.76     10.28 o 
   5  11   4       77.75       63.41     20.41 o 
   6  11   4        1.30        5.11     13.35 o 
   7  11   4      575.13      611.85     48.14 o 
   8  11   4       81.91       50.90     21.38 o 
   9  11   4      671.63      620.00     49.81 o 
  10  11   4      126.90       96.81     46.97 o 
  11  11   4      321.69      215.95    112.09 o 
   0  12   4      330.03      279.00     39.27 o 
   1  12   4     1044.44      967.67     71.97 o 
   2  12   4      221.57      211.65     66.06 o 
   3  12   4     1466.97     1436.85     61.87 o 
   4  12   4      154.02      114.95     34.23 o 
   5  12   4     2916.22     2868.11     98.70 o 
   6  12   4      187.74      145.28     46.10 o 
   7  12   4      827.77      830.85     40.17 o 
   8  12   4      125.17       97.97     34.06 o 
   9  12   4      779.59      768.04     46.00 o 
   1  13   4       79.23       50.59     17.11 o 
   2  13   4      521.41      495.81     28.37 o 
   3  13   4      108.08       70.01     30.91 o 
   4  13   4        7.09       12.80     10.54 o 
   5  13   4       55.16       46.76     18.58 o 
   6  13   4      212.52      170.35     55.76 o 
   7  13   4       57.25       39.82     28.25 o 
   8  13   4      127.29       90.39     37.63 o 
   0  14   4      612.29      625.69     67.44 o 
   1  14   4     1158.65     1126.89     45.80 o 
   2  14   4      976.17     1007.28     44.77 o 
   3  14   4      294.10      313.69     50.48 o 
   4  14   4      495.98      483.11     36.79 o 
   5  14   4       88.73       48.28     17.71 o 
   2   0   5      546.83      567.93     33.23 o 
   4   0   5      569.38      603.21     54.36 o 
   6   0   5      424.72      423.61     37.51 o 
   8   0   5       87.22       48.66     28.90 o 
  10   0   5      305.30      234.31    105.37 o 
  12   0   5     2056.31     1949.03    113.08 o 
   0   1   5     3918.81     4382.88    164.58 o 
   1   1   5       49.03       53.14     20.36 o 
   2   1   5     4162.09     4468.94    125.62 o 
   3   1   5      445.68      461.73     21.02 o 
   4   1   5      683.87      726.56     26.46 o 
   5   1   5     1185.24     1223.81     41.22 o 
   6   1   5     1218.37     1262.78     39.58 o 
   7   1   5     1211.14     1273.47     50.48 o 
   8   1   5     1539.64     1562.44     61.01 o 
   9   1   5       19.93       18.48     19.14 o 
  10   1   5     2241.95     2269.51     87.22 o 
  11   1   5      108.57       80.97     29.86 o 
  12   1   5     2149.94     2179.42     80.38 o 
  13   1   5      154.52      106.45     50.59 o 
   1   2   5      200.29      169.18     20.95 o 
   2   2   5      288.85      277.75     17.26 o 
   3   2   5      105.70      117.75     38.73 o 
   4   2   5      498.58      526.58     32.84 o 
   5   2   5       30.14       25.98     11.31 o 
   6   2   5      140.30      108.07     15.14 o 
   7   2   5      454.63      435.96     33.93 o 
   8   2   5      580.52      516.29     51.42 o 
   9   2   5      308.70      346.79     30.81 o 
  10   2   5      112.64       97.19     44.18 o 
  11   2   5       96.10       72.95     36.85 o 
  12   2   5      175.18      158.36     58.11 o 
  13   2   5      461.04      395.22     57.48 o 
   0   3   5      180.54      176.12    120.94 o 
   1   3   5     2382.57     2433.11     85.29 o 
   2   3   5      108.43      100.26     32.81 o 
   3   3   5     3090.14     3236.88     93.24 o 
   4   3   5      817.89      830.84     45.46 o 
   5   3   5     1813.18     1817.50     47.13 o 
   6   3   5      915.14      969.57     42.37 o 
   7   3   5     1882.72     2001.92     81.05 o 
   8   3   5      109.97      107.84     33.26 o 
   9   3   5      587.28      675.45     45.32 o 
  10   3   5      158.38      127.49     55.62 o 
  11   3   5     1783.67     1736.84     83.00 o 
  12   3   5       19.87       10.66     18.02 o 
  13   3   5      791.40      823.27     51.17 o 
   1   4   5      256.77      275.85     20.24 o 
   2   4   5      903.79      900.74     42.63 o 
   3   4   5      503.64      478.86     26.98 o 
   4   4   5      115.02      120.56     16.27 o 
   5   4   5      264.33      254.32     29.64 o 
   6   4   5       29.85       34.58     11.85 o 
   7   4   5       40.03       24.03     13.60 o 
   8   4   5       13.92        2.00     12.88 o 
   9   4   5      351.55      296.26     48.75 o 
  10   4   5       73.29       55.22     28.51 o 
  11   4   5      733.99      731.31     46.46 o 
  12   4   5      174.54      137.07     75.42 o 
   0   5   5      757.38      786.72     61.65 o 
   1   5   5     4501.15     4724.65     88.42 o 
   2   5   5      711.38      678.46     33.11 o 
   3   5   5     1272.87     1249.83     29.60 o 
   4   5   5      653.07      657.91     30.61 o 
   5   5   5      287.10      277.04     27.51 o 
   6   5   5      340.20      366.13     19.54 o 
   7   5   5     1412.14     1383.91     64.00 o 
   8   5   5      450.48      432.57     22.56 o 
   9   5   5     1987.84     1926.89     80.08 o 
  10   5   5      297.00      304.05     30.86 o 
  11   5   5     2175.00     2293.35     88.73 o 
  12   5   5       86.32       68.77     33.08 o 
   1   6   5      271.95      222.08     21.70 o 
   2   6   5      614.57      622.28     30.22 o 
   3   6   5      207.05      191.81     21.19 o 
   4   6   5      123.18      119.35     25.47 o 
   5   6   5      120.84      122.59     40.40 o 
   6   6   5      299.04      295.78     18.53 o 
   7   6   5       34.99       21.73     11.63 o 
   8   6   5     1079.38     1049.98     42.33 o 
   9   6   5      144.14      104.48     44.27 o 
  10   6   5      262.49      245.64     32.33 o 
  11   6   5      192.78      163.54     61.15 o 
   0   7   5     1513.99     1494.32     92.21 o 
   1   7   5      101.26       94.62     24.13 o 
   2   7   5     1166.87     1136.46     43.90 o 
   3   7   5      674.31      645.79     35.29 o 
   4   7   5     2300.38     2438.36     92.60 o 
   5   7   5      306.68      298.52     24.61 o 
   6   7   5     3105.04     3201.75     92.13 o 
   7   7   5       59.44       42.41     18.88 o 
   8   7   5      614.06      629.17     48.12 o 
   9   7   5      255.39      203.68     95.13 o 
  10   7   5      444.95      448.06     54.46 o 
  11   7   5       57.78       28.37     25.17 o 
   1   8   5      112.15      108.44     27.33 o 
   2   8   5       59.05       59.50     18.66 o 
   3   8   5      286.25      249.17     27.78 o 
   4   8   5      377.72      376.13     24.69 o 
   5   8   5        9.65       12.96     11.49 o 
   6   8   5       84.85       61.54     23.03 o 
   7   8   5      149.75      121.70     44.95 o 
   8   8   5      170.52      121.61     48.30 o 
   9   8   5       67.01       39.82     26.40 o 
  10   8   5      702.51      676.48     45.88 o 
   0   9   5     1189.48     1099.40     65.85 o 
   1   9   5      495.71      483.08     24.46 o 
   2   9   5     1965.68     1831.51     68.57 o 
   3   9   5      617.92      595.04     32.03 o 
   4   9   5      968.55      990.91     34.95 o 
   5   9   5      189.61      146.29     51.33 o 
   6   9   5      331.58      320.55     23.58 o 
   7   9   5       38.34       40.28     21.37 o 
   8   9   5     1411.43     1359.58     83.71 o 
   9   9   5      562.54      533.75     56.93 o 
   1  10   5      162.98      122.05     41.01 o 
   2  10   5       75.18       44.03     17.14 o 
   3  10   5       34.63       21.22     14.47 o 
   4  10   5       78.78       66.07     21.75 o 
   5  10   5      141.44      105.05     42.47 o 
   6  10   5      199.29      170.88     69.04 o 
   7  10   5      278.85      260.09     39.72 o 
   8  10   5        8.38       28.58     18.76 o 
   0  11   5      264.81      191.77    110.83 o 
   1  11   5      678.66      626.43     52.29 o 
   2  11   5      240.78      193.34     62.36 o 
   3  11   5     1188.19     1216.48     44.85 o 
   4  11   5       27.47       16.37     18.91 o 
   5  11   5     1822.83     1830.09     72.39 o 
   6  11   5       40.07       27.59     19.94 o 
   1  12   5       51.49       24.50     20.01 o 
   2  12   5      176.94      123.92     34.86 o 
   3  12   5        9.48        9.48     15.41 o 
   0   0   6     3790.72     3994.92    174.17 o 
   2   0   6      382.51      420.86     33.51 o 
   4   0   6     2008.65     2041.42    109.46 o 
   6   0   6     1598.08     1658.97     79.40 o 
   8   0   6      868.62      907.04     64.26 o 
   1   1   6       81.77       59.67     33.17 o 
   2   1   6       64.34       37.95     17.83 o 
   3   1   6      464.95      442.84     23.25 o 
   4   1   6      201.31      162.39     60.63 o 
   5   1   6      106.36       87.41     41.19 o 
   6   1   6       58.21       34.28     19.70 o 
   7   1   6      512.86      442.47     49.23 o 
   8   1   6      294.23      263.61     47.84 o 
   0   2   6      759.88      713.19     73.32 o 
   1   2   6      508.98      535.70     42.55 o 
   2   2   6      562.82      590.71     39.47 o 
   3   2   6     1398.30     1391.60     59.68 o 
   4   2   6     1518.64     1627.58     69.21 o 
   5   2   6      749.86      769.94     46.83 o 
   6   2   6      379.62      402.73     36.45 o 
   7   2   6      686.04      719.99     45.30 o 
   8   2   6      430.56      392.54     40.57 o 
   1   3   6      379.23      365.63     26.90 o 
   2   3   6      426.29      449.44     25.01 o 
   3   3   6       48.07       30.00     12.61 o 
   4   3   6      194.86      144.82     53.49 o 
   5   3   6      119.06       99.80     42.32 o 
   6   3   6      104.40       70.06     39.67 o 
   7   3   6      592.73      578.28     47.68 o 
   8   3   6      376.08      334.62     40.74 o 
   0   4   6      474.38      430.29     47.96 o 
   1   4   6     1572.03     1642.50     95.76 o 
   2   4   6       20.67       14.60     18.82 o 
   3   4   6     1151.73     1131.75     50.17 o 
   4   4   6      153.09      135.13     24.59 o 
   5   4   6     1255.85     1259.57     50.33 o 
   6   4   6      102.15       91.85     40.92 o 
   7   4   6     1028.96     1033.50     65.13 o 
   1   5   6      217.65      173.52     29.42 o 
   2   5   6      376.68      347.54     26.84 o 
   3   5   6      287.63      276.27     20.97 o 
   4   5   6      216.80      156.41     73.09 o 
   5   5   6      139.31      129.82     69.21 o 
   6   5   6       48.11       55.32     36.66 o 
   7   5   6       36.14        9.89     23.63 o 
   0   6   6      389.45      377.47     41.79 o 
   1   6   6      563.06      536.23     54.91 o 
   2   6   6      570.05      522.15     51.09 o 
   3   6   6      808.02      746.97     32.35 o 
   4   6   6     1276.33     1281.63     71.71 o 
   5   6   6      388.26      359.09     46.86 o 
   6   6   6      842.82      899.06     56.23 o 
   1   7   6       83.96       41.95     22.81 o 
   2   7   6        6.53        8.59     13.45 o 
   3   7   6       99.26       71.76     35.11 o 
   4   7   6       82.54       53.90     41.83 o 
   0   8   6     1186.19     1174.23     80.29 o 
   1   8   6      196.38      114.49     58.62 o 
                                                 
